# Supplementary material for: The chromatin, topological and regulatory properties of pluripotency-associated poised enhancers are conserved in vivo
Source: Nat Commun. 2021 Jul 16;12:4344. doi: 10.1038/s41467-021-24641-4 (PMC8285398; doi:10.1038/s41467-021-24641-4)
Supplement: Supplementary file 3 — Supplementary Data 1 [file 41467_2021_24641_MOESM3_ESM.xlsx]

## Sheet: gDNA_Primers
RING1bfl/fl benchmark
Ring1b-as4_R	TGAAAAGGAAATGCAATGGTAT	chr1:151478659-151478869
Ring1b-4681_R	ATGGTCAAGCAAACATGAAGGT	chr1:151477836-151478869
Ring1b-s3_F	AAGCCAAAATTTAAAAGCACTGT
All primers were preferentially, manually designed using UCSC and the subroutine getDNA. For HiChIP, primers were only considered when the fragment was not overlapping a DpnII cut.
Unique mappability was ensured using NCBI blastn 2.2.31+ (e-value threshold: 1e-2). Potential hetero- or self-dimer formation, as well as similar melting temperatures, were assessed using IDT Oligo Analyzer.

## Sheet: ISH
Mouse
Lhx5_ISH_F	CATCCTCGACCGCTTTCTGC
Lhx5_ISH_R	GCTCGGCGTGTCCGGATG
Chicken
Lhx5_ISH_F	CAACCTGACCGAGAAATGCT
Lhx5_ISH_R	AATTAATACGACTCACTATAGGGGACCTGGATGACCCTCATGT
Six3_ISH_F	CCCCACGAAGAGTTGTCAAT
Six3_ISH_R	AATTAATACGACTCACTATAGGGTTTGCCTTCGGTTTTTGAAC
Sox1_ISH_F	TACAGCCCCATCTCCAACTC
Sox1_ISH_R	AATTAATACGACTCACTATAGGGTGTGTCTCTGGGGTGAATGA

## Sheet: gRNAs
Mouse	Benchling	gRNA	fwd	rev	Enhancer coordinates	gRNA coordinates
Lhx5_Left	TCTTTCAGCGATGATCCGGG AGG 68.3* 48.0	TCTTTCAGCGATGATCCGGG	ggatCCCGGATCATCGCTGAAAGA	aaacTCTTTCAGCGATGATCCGGG	chr5:120321822-120323064	chr5:120322267-120322286
Lhx5_Right	AGCGCGCTTAACAAGCATTA CGG 44.2* 48.3	AGCGCGCTTAACAAGCATTA	ggatTAATGCTTGTTAAGCGCGCT	aaacAGCGCGCTTAACAAGCATTA	chr5:120321901-120322926	chr5:120322831-120322850
Chicken	Benchling	gRNA	fwd	rev	Enhancer coordinates (gg5)	gRNA coordinates (gg5)	Enhancer coordinates (gg6)	gRNA coordinates (gg6)
Sox1_Left	TGGGGTTAATGAGTCTGTCG GGG 68.5* 88.1	TGGGGTTAATGAGTCTGTCG	ggatTGGGGTTAATGAGTCTGTCG	aaacCGACAGACTCATTAACCCCA		chr1:139824571-139824549	chr1:141162597-141167214	chr1:141160979-141160957
Sox1_Right	TGACATTTGCGATCACCATG TGG 74.8* 76.3	TGACATTTGCGATCACCATG	ggatTGACATTTGCGATCACCATG	aaacCATGGTGATCGCAAATGTCA		chr1:139838699-139838721		chr1:141169215-141169237
Six3_Left	GAAGGAACTCTTGGCCACGT AGG 64.4* 88.1	GAAGGAACTCTTGGCCACGT	ggatGAAGGAACTCTTGGCCACGT	aaacACGTGGCCAAGAGTTCCTTC	chr3:25791745-25796946	chr3:25785605-25785627		chr3:25831093-25831115
Six3_Right	CTATTTGGGAAAAAAATACA TGG 58.5* 67.7	CTATTTGGGAAAAAAATACA	ggatCTATTTGGGAAAAAAATACA	aaacTGTATTTTTTTCCCAAATAG		chr3:25798007-25798029		chr3:25843495-25843517
Lhx5_Left	GGGGCAATCCTGGCCAACGT GGG 64.7* 87.6	GGGGCAATCCTGGCCAACGT	ggatGGGGCAATCCTGGCCAACGT	aaacACGTTGGCCAGGATTGCCCC	chr15:12605327-12606296	chr15:12603682-12603704		chr15:12821122-12821144
Lhx5_Right	CAATGTCCAACAGAGGAAAG GGG 65.1* 60.5	CAATGTCCAACAGAGGAAAG	ggatCAATGTCCAACAGAGGAAAG	aaacCTTTCCTCTGTTGGACATTG		chr15:12607282-12607304		chr15:12824722-12824744

## Sheet: Genotyping
Mouse
Genotyping_F_1	cagcggagacatctctattgc
Genotyping_F_2	aacaaaaggcgaaagtctgc
Genotyping_R	ccttgtcttgtctggtgcac
Chicken
Genotyping_PE_Lhx5_F	ggattggcttttatggagca
Genotyping_CTRL_Lhx5_R	gagaatcacgaacgtgcaga
Genotyping_PE_Lhx5_R	aactcagccaaagtggagga
Genotyping_PE_Six3_F	attcgccctatgttgtggag
Genotyping_CTRL_Six3_R	tgaaattggaggctgaatcc
Genotyping_PE_Six3_R	tctccccaggaacagaaaga
Genotyping_PE_Sox1_F	ctcaaatgctggctgaacaa
Genotyping_CTRL_Sox1_R	cgcttggaaggaaagaacag
Genotyping_PE_Sox1_R	taacccctagcgctttgaga

## Sheet: Sessions
UCSC
galGal6	https://genome.ucsc.edu/s/cris.giu/gg6
HiChIPs	http://genome.ucsc.edu/s/cris.giu/mm10_ARI68
AntNPC	http://genome.ucsc.edu/s/cris.giu/mm10_ARI69
PcG nulls	http://genome.ucsc.edu/s/cris.giu/mm10_ARI70

## Sheet: Public Data sets
ID	Publication	Protocol
GSE155089	Bleckwehl et al. bioRxiv 2020	2i mESC, EpiSC, EpiLC ChIP & ATAC
GSE65583	Boulard et al. Nat Genet 2015 May;47(5):479-85.	RRBS
GSE89211	Cruz-Molina et al. Cell Stem Cell 2017 May 4;20(5):689-705.e9.	mESC + AntNPC ChIP, 4C, RNA-Seq
GSE41267	Farcas et al. Elife 2012 Dec 18;1:e00205.	Kdm2a/b ChIP
GSE69919	Gallego et al. Elife 2015 Jun 23;4:e07103.	panTro ChIP
GSE41923	Habibi et al. Cell Stem Cell 2013 Sep 5;13(3):360-9.	2i WGBS
GSE74617	Kaaij et al. Genome Biol. 2016 Jul 5;17(1):146.	Zebrafish 4hpf + brain ChIP & ATAC
GSE73952	Liu et al. Nature 2016 Sep 22;537(7621):558-562.	early murine ChIP & ATAC
GSE43512	Long et al. Nucleic Acids Res 2016 Aug 19;44(14):6693-706.	BioCap
GSE124342	McLaughlin et al. Cell Rep 2019 Nov 12;29(7):1974-1985.e6.	2i & S+L Hi-C
GSE100597	Mohammed et al. Cell Rep 2017 Aug 1;20(5):1215-1228.	Early gastrulation scRNA-seq
GSE98671	Nora et al. Cell. 2017 May 18;169(5):930-944.e22.	CTCF Degron Hi-C
GSE87038	Pijuan-Sala et al. Nature 2019 Feb;566(7745):490-495.	Embryonic brain scRNA-seq
GSE38066	Rada-Iglesias et al. Cell Stem Cell 2012 Nov 2;11(5):633-48.	Chicken_st11-14&st20 NCC H3K27ac ChIP
GSE24447	Rada-Iglesias et al. Nature 2011 Feb 10;470(7333):279-83.	hESC ChIP
E-MTAB-7816	Rhodes et al. Cell Rep. 2020 Jan 21;30(3):820-835.e10.	RING1b + Rad21 Degron Hi-C
GSE23716	Tavares et al. Cell 2012 Feb 17;148(4):664-78.	RING1b E14 WT ChIP
GSE66390	Wu et al. Nature 2016 Jun 30;534(7609):652-7.	early murine ChIP & ATAC
GSE125318	Xiang et al. Nat Genet. 2020 Jan;52(1):95-105.	Ktm2bko Hi-C
GSE76505	Zhang et al. Nat Genet 2018 Jan;50(1):96-105.	Murine ICM, E5.5, E6.5(VE), E7.5 Hi-C
E-MTAB-6165	Zhang et al., Cell Stem Cell. 2019 Jan 3;24(1):138-152.e8.	EED E14 WT ChIP
GSE76687	Zheng et al. Mol Cell 2016 Sep 15;63(6):1066-79.	Murine E5.5, E6.5 ChIP
GSE70355	Zylicz et al. Elife. 2015 Nov 9;4:e09571.	EpiLC & EpiSC WGBS

## Sheet: ENCODE (Bing Ren, UCSD)
Stage	Experiment	Region	Antibody / Protocol	Comment
E12.5	ENCSR559FAJ	forebrain	ATAC-seq
E12.5	ENCSR088UYE	hindbrain	ATAC-seq
E12.5	ENCSR154BXN	midbrain	ATAC-seq
E12.5	ENCSR652CNN	heart	ATAC-seq
E12.5	ENCSR302LIV	liver	ATAC-seq
E12.5	ENCSR551WBK	limb	ATAC-seq
E13.5	ENCSR903GMO	forebrain	ATAC-seq
E13.5	ENCSR819QOJ	midbrain	ATAC-seq
E13.5	ENCSR176BYZ	hindbrain	ATAC-seq
E13.5	ENCSR552ABC	heart	ATAC-seq
E13.5	ENCSR343TXK	liver	ATAC-seq
E13.5	ENCSR896XIN	limb	ATAC-seq
E15.5	ENCSR976LWP	forebrain	ATAC-seq
E15.5	ENCSR468GUI	midbrain	ATAC-seq
E15.5	ENCSR662KNY	hindbrain	ATAC-seq
E15.5	ENCSR603MWL	heart	ATAC-seq
E15.5	ENCSR465PYP	liver	ATAC-seq
E15.5	ENCSR204ZTY	limb	ATAC-seq
E15.5	ENCSR668EIA	lung	ATAC-seq
postnatal	ENCSR310MLB	forebrain	ATAC-seq
postnatal	ENCSR211OCS	midbrain	ATAC-seq
postnatal	ENCSR312LQX	hindbrain	ATAC-seq
postnatal	ENCSR451NAE	heart	ATAC-seq
postnatal	ENCSR609OHJ	liver	ATAC-seq
postnatal	ENCSR102NGD	lung	ATAC-seq
E12.5	ENCSR297CHD	forebrain	ChIP-seq.H3K27me3-mouse
E12.5	ENCSR104PWP	midbrain	ChIP-seq.H3K27me3-mouse
E12.5	ENCSR302HOJ	hindbrain	ChIP-seq.H3K27me3-mouse
E12.5	ENCSR122HLY	heart	ChIP-seq.H3K27me3-mouse
E12.5	ENCSR642ZLN	liver	ChIP-seq.H3K27me3-mouse
E12.5	ENCSR229LTY	limb	ChIP-seq.H3K27me3-mouse
E12.5	ENCSR966AIB	forebrain	ChIP-seq.H3K27ac-mouse
E12.5	ENCSR252ONR	midbrain	ChIP-seq.H3K27ac-mouse
E12.5	ENCSR784TLR	hindbrain	ChIP-seq.H3K27ac-mouse
E12.5	ENCSR123MLY	heart	ChIP-seq.H3K27ac-mouse
E12.5	ENCSR136GMT	liver	ChIP-seq.H3K27ac-mouse
E12.5	ENCSR737QWV	limb	ChIP-seq.H3K27ac-mouse
E13.5	ENCSR736GVO	forebrain	ChIP-seq.H3K27me3-mouse
E13.5	ENCSR129OJN	midbrain	ChIP-seq.H3K27me3-mouse
E13.5	ENCSR837SKW	hindbrain	ChIP-seq.H3K27me3-mouse
E13.5	ENCSR380BBL	heart	ChIP-seq.H3K27me3-mouse
E13.5	ENCSR550QED	liver	ChIP-seq.H3K27me3-mouse
E13.5	ENCSR709CLU	limb	ChIP-seq.H3K27me3-mouse
E13.5	ENCSR311YPF	forebrain	ChIP-seq.H3K27ac-mouse
E13.5	ENCSR671NSS	midbrain	ChIP-seq.H3K27ac-mouse
E13.5	ENCSR344HHI	hindbrain	ChIP-seq.H3K27ac-mouse
E13.5	ENCSR699XHY	heart	ChIP-seq.H3K27ac-mouse
E13.5	ENCSR175KBJ	liver	ChIP-seq.H3K27ac-mouse
E13.5	ENCSR905FFU	limb	ChIP-seq.H3K27ac-mouse
E15.5	ENCSR564XSR	forebrain	ChIP-seq.H3K27me3-mouse
E15.5	ENCSR857GQI	midbrain	ChIP-seq.H3K27me3-mouse
E15.5	ENCSR259KYK	hindbrain	ChIP-seq.H3K27me3-mouse	low_coverage
E15.5	ENCSR437NPG	heart	ChIP-seq.H3K27me3-mouse
E15.5	ENCSR570HJI	liver	ChIP-seq.H3K27me3-mouse
E15.5	ENCSR231CHC	limb	ChIP-seq.H3K27me3-mouse
E15.5	ENCSR861MUP	lung	ChIP-seq.H3K27me3-mouse
E15.5	ENCSR691NQH	forebrain	ChIP-seq.H3K27ac-mouse
E15.5	ENCSR428GHF	midbrain	ChIP-seq.H3K27ac-mouse
E15.5	ENCSR066XFL	hindbrain	ChIP-seq.H3K27ac-mouse
E15.5	ENCSR574VME	heart	ChIP-seq.H3K27ac-mouse
E15.5	ENCSR988BRP	limb	ChIP-seq.H3K27ac-mouse
E15.5	ENCSR479LFP	liver	ChIP-seq.H3K27ac-mouse
E15.5	ENCSR895BMP	lung	ChIP-seq.H3K27ac-mouse
postnatal	ENCSR094TTT	forebrain	ChIP-seq.H3K27ac-mouse	low_coverage
postnatal	ENCSR332JYZ	hindbrain	ChIP-seq.H3K27ac-mouse	low_coverage
postnatal	ENCSR616TJM	liver	ChIP-seq.H3K27ac-mouse	low_coverage
postnatal	ENCSR672ZXY	midbrain	ChIP-seq.H3K27ac-mouse	low_coverage
postnatal	ENCSR675HDX	heart	ChIP-seq.H3K27ac-mouse	low_coverage
postnatal	ENCSR884MYD	lung	ChIP-seq.H3K27ac-mouse	low_coverage
E10.5	ENCSR324XQF	hindbrain	WGBS	B1.T1
E10.5	ENCSR803ICQ	midbrain	WGBS	B1.T1
E10.5	ENCSR888JFA	forebrain	WGBS	B1.T1
E12.5	ENCSR007JSP	forebrain	WGBS	B1.T1
E12.5	ENCSR609ZCD	hindbrain	WGBS	B1.T1
E12.5	ENCSR634OPL	midbrain	WGBS	B1.T1
E13.5	ENCSR141ZVB	forebrain	WGBS	B1.T1
E13.5	ENCSR734GST	hindbrain	WGBS	B1.T1
E13.5	ENCSR952CMN	midbrain	WGBS	B1.T1
E13.5	ENCSR149GUT	heart	WGBS	B1.T1
E13.5	ENCSR660CKG	liver	WGBS	B1.T1
postnatal	ENCSR020GGM	forebrain	WGBS	B1.T1
postnatal	ENCSR168RTO	hindbrain	WGBS	B1.T1
postnatal	ENCSR397YEG	heart	WGBS	B1.T1
postnatal	ENCSR550CYA	liver	WGBS	B1.T1
postnatal	ENCSR874LLF	midbrain	WGBS	B1.T1
Day122	GSM706838	Fetal Brain	RRBS	H-22510
E10.5	ENCSR825ZJV	forebrain	ChIP-seq.H3K27ac-mouse	B1.T1
E10.5	ENCSR825ZJV	forebrain	ChIP-seq.H3K27ac-mouse	B2.T1
E10.5	ENCSR989LUY	midbrain	ChIP-seq.H3K27ac-mouse	B1.T1
E10.5	ENCSR989LUY	midbrain	ChIP-seq.H3K27ac-mouse	B2.T1
E10.5	ENCSR594JGI	hindbrain	ChIP-seq.H3K27ac-mouse	B1.T1
E10.5	ENCSR594JGI	hindbrain	ChIP-seq.H3K27ac-mouse	B2.T1
E10.5	ENCSR776WPN	forebrain	Control	B1.T1
E10.5	ENCSR776WPN	forebrain	Control	B2.T1
E10.5	ENCSR842LMA	midbrain	Control	B1.T1
E10.5	ENCSR842LMA	midbrain	Control	B2.T1
E10.5	ENCSR191XBS	hindbrain	Control	B1.T1
E10.5	ENCSR191XBS	hindbrain	Control	B2.T1

## Sheet: UCSC genomes
ID	Species	Annotation	macs2 –ref
Mm10	Mouse	Mus_musculus.GRCm38.90	mm
AilMel1	Panda
AnoCar2	Lizard	Anolis_carolinensis.AnoCar2.0.90	1.701353767e9
AquChr2	Golden_eagle
BisBis1	Bison
BosTau8	Cow
CalJac3	Marmoset
CanFam3	Dog
CavPor3	Guinea_pig
CerSim1	White_rhinoceros
ChoHof1	Sloth
ChrPic1	Painted_turtle
CriGriChoV1	Chinese_hamster
DanRer10	Zebrafish	Danio_rerio.GRCz10.90	1.37e9
DasNov3	Armadillo
DipOrd1	Kangaroo_rat
EchTel2	Tenrec
EquCab2	Horse
EriEur1	Hedgehog
FelCat5	Cat
Fr3	Fugu
GadMor1	Atlantic_cod
GalGal6	Chicken	Gallus_gallus.GRCg6a.99	1.056e09
GalVar1	Malayan_flying_lemur
GasAcu1	Gasterosteus_aculeatus
GeoFor1	Medium_ground_finch
GorGor3	Gorilla
HetGla2	Naked_mole-rat
Hg19	Human	Homo_sapiens.GRCh37.75	hs
LatCha1	Coelacanth
LoxAfr3	Elephant
MacEug2	Wallaby
ManPen1	Chinese_pangolin
MelGal1	Turkey
MelUnd1	Budgerigar
MicMur1	Mouse_lemur
MonDom5	Opossum
MyoLuc2	Microbat
NomLeu2	Gibbon
OchPri2	Pika
OreNil2	Nile_tilapia
OrnAna1	Platypus	Ornithorhynchus_anatinus.OANA5.90	0.580949832e9
OryCun2	Rabbit
OryLat2	Medata
OtoGar3	Bushbaby
OviAri3	Sheep
PanPan2	Bonobo
PanTro4	Chimp		2.52352e9
PapHam1	Baboon_hamadryas
PetMar2	Lamprey
PonAbe2	Orangutan
ProCap1	Rock_hyrax
PteVam1	Megabat
RheMac8	Rhesus
Rn6	Rat
SaiBol1	Squirrel_monkey
SarHar1	Tasmanian_devil
SorAra2	Shrew
SpeTri2	Squirrel
SusScr3	Pig		2.40543e9
TaeGut1	Zebra_finch
TarSyr2	Tarsier
TetNig2	Tetraodon
TriMan1	Manatee
TupBel1	Tree_shrew
TurTru2	Dolphin
VicPac1	Alpaca
XenLae2	African_clawed_frog
XenTro3	X_tropicalis	Xenopus_tropicalis.JGI_4.2.90	1.358e9
Not considered
ID	Species
chlSab2	Green_monkey
macFas5	Crab-eating_macaque
papAnu4	Baboon_anubis
nasLar1	Proboscis_monkey
rhiRox1	Golden_snub-nosed_monkey
balAcu1	Minke_whale
musFur1	Ferret
aptMan1	Brown_kiwi
allMis1	American_alligator
thaSir1	Garter_snake
nanPar1	Tibetan_frog
gasAcu1	Stickleback
calMil1	Elephant_shark

## Sheet: Mapping statistics
	CATEGORY	TOTAL_READS	PF_READS	PCT_PF_READS	PF_NOISE_READS	PF_READS_ALIGNED	PCT_PF_READS_ALIGNED	PF_ALIGNED_BASES	PF_HQ_ALIGNED_READS	PF_HQ_ALIGNED_BASES	PF_HQ_ALIGNED_Q20_BASES	PF_HQ_MEDIAN_MISMATCHES	PF_MISMATCH_RATE	PF_HQ_ERROR_RATE	PF_INDEL_RATE	MEAN_READ_LENGTH	READS_ALIGNED_IN_PAIRS	PCT_READS_ALIGNED_IN_PAIRS	BAD_CYCLES	STRAND_BALANCE	PCT_CHIMERAS	PCT_ADAPTER
AntNPC_CTCF	UNPAIRED	22891622	22891622	1	0	17888151	0.781428	885512157	15526348	769642190	761613495	0	0.003016	0.002797	0.000244	48.4227	0	0	0	0.500074	1.6e-05	0.000165
AntNPC_H3K4me3	UNPAIRED	22615407	22615407	1	0	17559068	0.776421	870909760	15710454	780199035	772132599	0	0.002707	0.002494	0.000227	47.984	0	0	0	0.499975	1.7e-05	0.000185
Mice_epiblast_H3K27ac	UNPAIRED	17692123	17692123	1	0	13108271	0.74091	658586115	9374539	471993252	470871389	0	0.00238	0.002106	0.000241	50.5135	0	0	0	0.500014	2.7e-05	1e-06
Mice_epiblast_Input	UNPAIRED	25965680	25965680	1	0	10289313	0.396266	516251902	7807057	393247288	391905784	0	0.002833	0.002432	0.00026	50.5353	0	0	0	0.500433	2.4e-05	1e-06
Input_1_perc	UNPAIRED	34356670	34356670	1	0	33749270	0.982321	1670411042	29088891	1441459598	1419507172	0	0.003296	0.003138	0.000214	49.6061	0	0	0	0.500214	1.6e-05	1.7e-05
K4me3_WT	UNPAIRED	21536050	21536050	1	0	20671973	0.959878	1025928120	17249798	857130291	848634735	0	0.002532	0.002457	0.000193	49.3631	0	0	0	0.499859	1.4e-05	4.9e-05
K4me_EED_dKO	UNPAIRED	14762093	14762093	1	0	12931287	0.875979	643199216	11720100	583685862	578007390	0	0.001958	0.001758	0.00014	48.5893	0	0	0	0.499622	2e-05	0.000482
K4me3_RING1A_dKO_OHT	UNPAIRED	21068406	21068406	1	0	20525660	0.974239	1019595167	17453435	867955294	858659114	0	0.001841	0.001691	0.000112	49.6494	0	0	0	0.499729	1e-05	3.6e-05
EED_H3K4me3_2	FIRST_OF_PAIR	35943328	35943328	1	0	34589982	0.962348	1759092927	32452375	1651619536	1637120041	0	0.002161	0.001794	0.000186	51	34444661	0.995799	0	0.5002	0.008782	0.000216
EED_H3K4me3_2	SECOND_OF_PAIR	36048410	36048410	1	0	34465316	0.956084	1745740075	32238327	1635240556	1612950766	0	0.002926	0.00253	0.000193	51	34444661	0.999401	0	0.499054	0.008821	2e-06
EED_H3K4me3_2	PAIR	71991738	71991738	1	0	69055298	0.959211	3504833002	64690702	3286860092	3250070807	0	0.002542	0.00216	0.000189	51	68889322	0.997596	0	0.499628	0.008802	0.000109
RING_H3K4me3_2	FIRST_OF_PAIR	39236849	39236849	1	0	38458365	0.980159	1955364379	33943598	1727752008	1713105121	0	0.002227	0.001621	0.000162	51	38285468	0.995504	0	0.50023	0.009018	0.000193
RING_H3K4me3_2	SECOND_OF_PAIR	39355438	39355438	1	0	38307447	0.973371	1941543062	33693258	1710820200	1684954270	0	0.003142	0.002518	0.000164	51	38285468	0.999426	0	0.498765	0.009056	3e-06
RING_H3K4me3_2	PAIR	78592287	78592287	1	0	76765812	0.97676	3896907441	67636856	3438572208	3398059391	0	0.002683	0.002067	0.000163	51	76570936	0.997461	0	0.499499	0.009037	9.8e-05
Chicken_HH3_input	FIRST_OF_PAIR	33209544	33209544	1	0	32738744	0.985823	2447248953	30380838	2281748631	2265874916	0	0.006181	0.005686	0.000552	75.428	32563107	0.994635	0	0.50299	0.01018	9e-06
Chicken_HH3_input	SECOND_OF_PAIR	33241540	33241540	1	0	32589397	0.980382	2421092136	30207767	2257747698	2207001547	0	0.007921	0.007399	0.000541	75.4089	32563107	0.999193	0	0.496902	0.010817	2.1e-05
Chicken_HH3_input	PAIR	66451084	66451084	1	0	65328141	0.983101	4868341089	60588605	4539496329	4472876463	0	0.007046	0.006538	0.000546	75.4184	65126214	0.996909	0	0.499953	0.010498	1.5e-05
Chicken_HH3_Epiblast_50K_ATACseq	FIRST_OF_PAIR	44237686	44237686	1	0	42690904	0.965035	3449340184	40148521	3286042721	3248195818	0	0.005806	0.005581	0.000542	101	42501356	0.99556	0	0.497098	0.009822	4e-05
Chicken_HH3_Epiblast_50K_ATACseq	SECOND_OF_PAIR	44465752	44465752	1	0	42520755	0.956259	3426138084	39849753	3252519431	3184098227	0	0.00722	0.006964	0.000525	101	42501356	0.999544	0	0.503237	0.009908	1.7e-05
Chicken_HH3_Epiblast_50K_ATACseq	PAIR	88703438	88703438	1	0	85211659	0.960635	6875478268	79998274	6538562152	6432294045	0	0.00651	0.006269	0.000534	101	85002712	0.997548	0	0.500162	0.009865	2.9e-05
cHH3_H3K27me3	FIRST_OF_PAIR	41414774	41414774	1	0	35640445	0.860573	1799468875	28278936	1435203263	1420732136	0	0.006347	0.00519	0.000511	51	35375510	0.992566	0	0.500806	0.013241	0.000594
cHH3_H3K27me3	SECOND_OF_PAIR	41499633	41499633	1	0	35425035	0.853623	1780565437	27903647	1411313590	1385117523	0	0.007502	0.006302	0.000504	51	35375510	0.998602	0	0.49875	0.013319	4e-06
cHH3_H3K27me3	PAIR	82914407	82914407	1	0	71065480	0.857094	3580034312	56182583	2846516853	2805849659	0	0.006921	0.005741	0.000508	51	70751020	0.995575	0	0.499781	0.01328	0.000299
E14_AntNPC_H3K27ac_merged	FIRST_OF_PAIR	187355340	187355340	1	158	187355340	1	16883657317	176517612	15820058948	15605477115	0	0.003237	0.001945	0.000287	90.1497	187355340	1	0	0.499891	0.662929	0
E14_AntNPC_H3K27ac_merged	SECOND_OF_PAIR	187355340	187355340	1	147	187355340	1	16876016354	176043976	15756283650	15526259103	0	0.003541	0.002102	0.000281	90.1082	187355340	1	0	0.499872	0.66294	0
E14_AntNPC_H3K27ac_merged	PAIR	374710680	374710680	1	305	374710680	1	33759673671	352561588	31576342598	31131736218	0	0.003389	0.002023	0.000284	90.1289	374710680	1	0	0.499882	0.662934	0
E14_H3K27me3_1	FIRST_OF_PAIR	59693766	59693766	1	31	59693766	1	3092526869	56552643	2908844079	2894586754	0	0.002316	0.001122	0.000171	51.8126	59693766	1	0	0.499827	0.788972	0
E14_H3K27me3_1	SECOND_OF_PAIR	59693766	59693766	1	49	59693766	1	3094240607	55824542	2861581073	2820867818	0	0.003789	0.001812	0.000154	51.8407	59693766	1	0	0.500205	0.789294	0
E14_H3K27me3_1	PAIR	119387532	119387532	1	80	119387532	1	6186767476	112377185	5770425152	5715454572	0	0.003052	0.001464	0.000162	51.8267	119387532	1	0	0.500016	0.789133	0
E14_H3K27me3_2	FIRST_OF_PAIR	117035750	117035750	1	82	117035750	1	8044647730	111348504	7646487764	7591505835	0	0.002209	0.001289	0.000168	68.7442	117035750	1	0	0.500043	0.722988	0
E14_H3K27me3_2	SECOND_OF_PAIR	117035750	117035750	1	84	117035750	1	8031746227	109464770	7495241965	7347832829	0	0.00353	0.001854	0.00015	68.6331	117035750	1	0	0.499961	0.722976	0
E14_H3K27me3_2	PAIR	234071500	234071500	1	166	234071500	1	16076393957	220813274	15141729729	14939338664	0	0.002869	0.001569	0.000159	68.6887	234071500	1	0	0.500002	0.722982	0
E14_H3K4me3_1	FIRST_OF_PAIR	67015834	67015834	1	59	67015834	1	3571831135	63711730	3374060828	3355931386	0	0.002269	0.001153	0.000165	53.3045	67015834	1	0	0.49991	0.752172	0
E14_H3K4me3_1	SECOND_OF_PAIR	67015834	67015834	1	43	67015834	1	3573709870	62791784	3312994781	3259126246	0	0.00389	0.001909	0.000148	53.3319	67015834	1	0	0.49972	0.751929	0
E14_H3K4me3_1	PAIR	134031668	134031668	1	102	134031668	1	7145541005	126503514	6687055609	6615057632	0	0.00308	0.001527	0.000157	53.3182	134031668	1	0	0.499815	0.752051	0
E14_H3K4me3_2	FIRST_OF_PAIR	106209635	106209635	1	63	106209635	1	5838657627	100733155	5508667557	5467368764	0	0.002378	0.001244	0.000164	54.9788	106209635	1	0	0.499901	0.868532	0
E14_H3K4me3_2	SECOND_OF_PAIR	106209635	106209635	1	68	106209635	1	5845013648	99779909	5451427479	5365311730	0	0.003225	0.001626	0.000148	55.0381	106209635	1	0	0.499901	0.868539	0
E14_H3K4me3_2	PAIR	212419270	212419270	1	131	212419270	1	11683671275	200513064	10960095036	10832680494	0	0.002802	0.001434	0.000156	55.0085	212419270	1	0	0.499901	0.868536	0
EED_H3K4me3_1	FIRST_OF_PAIR	79447383	79447383	1	63	79447383	1	4808464067	76290036	4594447470	4560752998	0	0.001949	0.001054	0.000146	60.5299	79447383	1	0	0.499858	0.691863	0
EED_H3K4me3_1	SECOND_OF_PAIR	79447383	79447383	1	43	79447383	1	4807443305	75641625	4547469312	4489296377	0	0.002702	0.001389	0.000135	60.5166	79447383	1	0	0.499988	0.691959	0
EED_H3K4me3_1	PAIR	158894766	158894766	1	106	158894766	1	9615907372	151931661	9141916782	9050049375	0	0.002325	0.001221	0.00014	60.5233	158894766	1	0	0.499923	0.691911	0
EED_H3K4me3_2	FIRST_OF_PAIR	66322096	66322096	1	36	66322096	1	4366031664	63586465	4172837956	4141484452	0	0.001997	0.001112	0.000148	65.8374	66322096	1	0	0.500045	0.633005	0
EED_H3K4me3_2	SECOND_OF_PAIR	66322096	66322096	1	41	66322096	1	4363634582	63115917	4136637860	4087383142	0	0.002595	0.001379	0.000139	65.8008	66322096	1	0	0.499638	0.632703	0
EED_H3K4me3_2	PAIR	132644192	132644192	1	77	132644192	1	8729666246	126702382	8309475816	8228867594	0	0.002296	0.001245	0.000144	65.8191	132644192	1	0	0.499842	0.632854	0
mE10.5_H3K27ac_1	FIRST_OF_PAIR	97167194	97167194	1	44	97167194	1	5248787253	91668177	4884818492	4795802342	0	0.003235	0.0017	0.000244	54.0394	97167194	1	0	0.500018	0.883175	0
mE10.5_H3K27ac_1	SECOND_OF_PAIR	97167194	97167194	1	49	97167194	1	5240395094	91905021	4890190292	4843595874	0	0.002904	0.001459	0.000244	53.9532	97167194	1	0	0.49998	0.883182	0
mE10.5_H3K27ac_1	PAIR	194334388	194334388	1	93	194334388	1	10489182347	183573198	9775008784	9639398216	0	0.00307	0.00158	0.000244	53.9963	194334388	1	0	0.499999	0.883178	0
mE10.5_H3K27ac_2	FIRST_OF_PAIR	87518503	87518503	1	51	87518503	1	5111595506	82623859	4761619372	4718777695	0	0.002936	0.001486	0.00026	58.4311	87518503	1	0	0.500042	0.867263	0
mE10.5_H3K27ac_2	SECOND_OF_PAIR	87518503	87518503	1	78	87518503	1	5103034736	82473572	4744139224	4692770973	0	0.003158	0.001633	0.000256	58.3329	87518503	1	0	0.499887	0.867153	0
mE10.5_H3K27ac_2	PAIR	175037006	175037006	1	129	175037006	1	10214630242	165097431	9505758596	9411548668	0	0.003046	0.001559	0.000258	58.382	175037006	1	0	0.499964	0.867208	0
RING_H3K4me3_1	FIRST_OF_PAIR	116960677	116960677	1	119	116960677	1	7937456537	112328711	7603995241	7530322124	0	0.001754	0.000903	0.000123	67.8699	116960677	1	0	0.500069	0.641688	0
RING_H3K4me3_1	SECOND_OF_PAIR	116960677	116960677	1	102	116960677	1	7936612579	111074701	7510913383	7370256370	0	0.002721	0.001347	0.000114	67.8623	116960677	1	0	0.499928	0.64151	0
RING_H3K4me3_1	PAIR	233921354	233921354	1	221	233921354	1	15874069116	223403412	15114908624	14900578494	0	0.002237	0.001124	0.000119	67.8661	233921354	1	0	0.499998	0.641599	0
RING_H3K4me3_2	FIRST_OF_PAIR	70533709	70533709	1	76	70533709	1	5159364575	67451890	4929563254	4888548376	0	0.001965	0.001071	0.000137	73.1541	70533709	1	0	0.500105	0.538488	0
RING_H3K4me3_2	SECOND_OF_PAIR	70533709	70533709	1	79	70533709	1	5159268984	66697067	4873084358	4796572123	0	0.002836	0.001479	0.000127	73.1523	70533709	1	0	0.49982	0.538219	0
RING_H3K4me3_2	PAIR	141067418	141067418	1	155	141067418	1	10318633559	134148957	9802647612	9685120499	0	0.002401	0.001274	0.000132	73.1532	141067418	1	0	0.499962	0.538353	0
