# Supplementary material for: The chromatin, topological and regulatory properties of pluripotency-associated poised enhancers are conserved in vivo
Source: Nat Commun. 2021 Jul 16;12:4344. doi: 10.1038/s41467-021-24641-4 (PMC8285398; doi:10.1038/s41467-021-24641-4)
Supplement: Supplementary file 4 — Supplementary Data 2 [file 41467_2021_24641_MOESM4_ESM.xlsx]

## Sheet: active_pooled_mm10
chr10	100065944	100066609
chr10	100164486	100164925
chr10	103345044	103345252
chr10	103346870	103347170
chr10	104651112	104651336
chr10	105110222	105110421
chr10	105753526	105754427
chr10	106006119	106006459
chr10	106115728	106116063
chr10	106187740	106188113
chr10	107528734	107529168
chr10	108264713	108265063
chr10	108286618	108287475
chr10	108289284	108289483
chr10	108291769	108292035
chr10	108292174	108292419
chr10	108294826	108295083
chr10	108298908	108299490
chr10	108403418	108403758
chr10	108406909	108407162
chr10	108432230	108432525
chr10	108433988	108434210
chr10	108524475	108524939
chr10	108531202	108531458
chr10	108535969	108536200
chr10	108537674	108537965
chr10	109521717	109522169
chr10	10996743	10997249
chr10	110024903	110025499
chr10	110113101	110113445
chr10	110158210	110158794
chr10	110854679	110855156
chr10	110855638	110856405
chr10	110931209	110932347
chr10	111117141	111117529
chr10	11128539	11128941
chr10	111408949	111409177
chr10	111409563	111409822
chr10	111433532	111433875
chr10	111574074	111574716
chr10	111574876	111575203
chr10	111575322	111575769
chr10	111575934	111576241
chr10	111576455	111576836
chr10	111672799	111673128
chr10	111842233	111842739
chr10	111852898	111853197
chr10	112228926	112229365
chr10	112229524	112229891
chr10	11229585	11229853
chr10	11263568	11264192
chr10	112793949	112794276
chr10	113593502	113593843
chr10	115803035	115803402
chr10	116382828	116383266
chr10	116512536	116512934
chr10	116513334	116513549
chr10	116562172	116562695
chr10	116930595	116930992
chr10	117034547	117035019
chr10	117342356	117342721
chr10	117411127	117411518
chr10	117412083	117412361
chr10	11747083	11747317
chr10	117805874	117806474
chr10	117809028	117809684
chr10	117811578	117812022
chr10	117915255	117915776
chr10	117952120	117952378
chr10	117953091	117953606
chr10	11801636	11802197
chr10	118045405	118045815
chr10	118103158	118103593
chr10	118169224	118169610
chr10	118460867	118461684
chr10	119254946	119255265
chr10	11960577	11960941
chr10	119830320	119830822
chr10	119831198	119831539
chr10	120171251	120172165
chr10	120339271	120339646
chr10	120521990	120522336
chr10	120522630	120523639
chr10	121016095	121017425
chr10	121454862	121455127
chr10	121455230	121455587
chr10	121501257	121501757
chr10	121568841	121569292
chr10	121750186	121750721
chr10	122410834	122411118
chr10	122525200	122525726
chr10	122792124	122792524
chr10	122794431	122794643
chr10	122869489	122869693
chr10	122870038	122870565
chr10	12489494	12490067
chr10	125214594	125214960
chr10	12541883	12542197
chr10	12548629	12549097
chr10	12549993	12550559
chr10	12553308	12553544
chr10	12572767	12573140
chr10	12579065	12579501
chr10	12608410	12609104
chr10	12614381	12615167
chr10	126986670	126986910
chr10	126987671	126987992
chr10	126988554	126988846
chr10	127219513	127219826
chr10	127225175	127225554
chr10	127225898	127226160
chr10	127274600	127275044
chr10	127282562	127282787
chr10	127282939	127283143
chr10	127380137	127380363
chr10	127380501	127380831
chr10	127380932	127381413
chr10	127426758	127427113
chr10	127562946	127563491
chr10	127590400	127590605
chr10	127657667	127658521
chr10	127877703	127877925
chr10	127879159	127879651
chr10	127881097	127881530
chr10	127903790	127904019
chr10	127905062	127905385
chr10	127906232	127906461
chr10	127907200	127907924
chr10	12792009	12792435
chr10	128140268	128140801
chr10	128149599	128149931
chr10	128187172	128187626
chr10	128188287	128188569
chr10	128204715	128205266
chr10	128246859	128247710
chr10	128474263	128474758
chr10	128538238	128538853
chr10	128604977	128605310
chr10	128606499	128606803
chr10	128685648	128685930
chr10	128711497	128711720
chr10	128737141	128737842
chr10	128900678	128901076
chr10	12909946	12910211
chr10	12912111	12912539
chr10	12915622	12915928
chr10	130004103	130004548
chr10	130005145	130005765
chr10	130293827	130294132
chr10	130419931	130420412
chr10	130541860	130542392
chr10	13107858	13108449
chr10	13983014	13983258
chr10	14016646	14016918
chr10	14056969	14057479
chr10	14270043	14270321
chr10	14340561	14340967
chr10	14966753	14967069
chr10	14967701	14968005
chr10	14985192	14985512
chr10	14986572	14986981
chr10	15263166	15263757
chr10	15586128	15586439
chr10	16878252	16878466
chr10	17177086	17177379
chr10	17230197	17230668
chr10	17237544	17237809
chr10	17574783	17575284
chr10	17575506	17575762
chr10	17579379	17579900
chr10	17820500	17820993
chr10	17827386	17827720
chr10	17831101	17831413
chr10	18204134	18204333
chr10	18418150	18418596
chr10	18422697	18423430
chr10	18446005	18446253
chr10	18506578	18506967
chr10	18634371	18634998
chr10	19188317	19188520
chr10	19192191	19192530
chr10	19207560	19207764
chr10	19208061	19208575
chr10	19891742	19892284
chr10	20176015	20176413
chr10	20186623	20187407
chr10	21055452	21055854
chr10	21056341	21056630
chr10	21090867	21091622
chr10	21100556	21101234
chr10	21101673	21102634
chr10	21109834	21110091
chr10	21130089	21130529
chr10	21130951	21131289
chr10	21494610	21494988
chr10	21746074	21746486
chr10	21746820	21747138
chr10	21805579	21806062
chr10	21821486	21821725
chr10	21824484	21824701
chr10	21826701	21827716
chr10	21828809	21829798
chr10	21844740	21844980
chr10	21845546	21846175
chr10	21846398	21846880
chr10	21847416	21847770
chr10	21847991	21848676
chr10	21858532	21858850
chr10	21918345	21919001
chr10	21923506	21923941
chr10	22055200	22055874
chr10	22058657	22058988
chr10	22410341	22410846
chr10	22609094	22609490
chr10	23806128	23806615
chr10	23807511	23807762
chr10	23809949	23810156
chr10	23813006	23813618
chr10	24043353	24043844
chr10	24132392	24132602
chr10	24166203	24166566
chr10	24263068	24263325
chr10	24326049	24326257
chr10	24327326	24327693
chr10	24405055	24405397
chr10	24616625	24616906
chr10	24805968	24806185
chr10	24826157	24826634
chr10	24863748	24863984
chr10	25029236	25029642
chr10	25186300	25186652
chr10	25314046	25314638
chr10	25382045	25382361
chr10	25383589	25383788
chr10	25386917	25387161
chr10	25387381	25387582
chr10	25427081	25427981
chr10	25433619	25433837
chr10	25458415	25459311
chr10	25588579	25588986
chr10	25632312	25632694
chr10	25707889	25708360
chr10	25809433	25809966
chr10	25958807	25959762
chr10	26194943	26195165
chr10	26195514	26195722
chr10	26267005	26267307
chr10	26279955	26280526
chr10	26334005	26334448
chr10	26607209	26607416
chr10	26638177	26638486
chr10	26958445	26958925
chr10	27987086	27987414
chr10	27994370	27994941
chr10	28012237	28012468
chr10	28013344	28013669
chr10	28014202	28014845
chr10	28087598	28088219
chr10	28185420	28185722
chr10	28818268	28818698
chr10	29019985	29020402
chr10	29935870	29936318
chr10	30627649	30628049
chr10	30729236	30729837
chr10	30731289	30731753
chr10	30737176	30737972
chr10	30773123	30773565
chr10	30907400	30907621
chr10	31456771	31457179
chr10	3164696	3165174
chr10	3172985	3173445
chr10	3191421	3191875
chr10	32640253	32640558
chr10	32953860	32954105
chr10	32957527	32957832
chr10	32958680	32958945
chr10	33196020	33196292
chr10	33352921	33353492
chr10	33375517	33376051
chr10	33792243	33792529
chr10	33796249	33796741
chr10	33797291	33798015
chr10	34229573	34229799
chr10	34229953	34230605
chr10	34233480	34233679
chr10	34233883	34234384
chr10	34236417	34237037
chr10	34252730	34253251
chr10	34316822	34317215
chr10	34887732	34888104
chr10	34888238	34888546
chr10	35057345	35057609
chr10	35131215	35131703
chr10	35150651	35151053
chr10	35151297	35151659
chr10	35478745	35479248
chr10	35771569	35771849
chr10	35835281	35835655
chr10	36547734	36548157
chr10	36611307	36611909
chr10	36923775	36924739
chr10	36934808	36935065
chr10	36935873	36936167
chr10	36936339	36936645
chr10	37212280	37212874
chr10	37231184	37231561
chr10	37231915	37232360
chr10	38156920	38157296
chr10	38609462	38610096
chr10	3891711	3892318
chr10	39106962	39107320
chr10	39109901	39110230
chr10	39154808	39155119
chr10	3940959	3942084
chr10	39503378	39503750
chr10	39525469	39525730
chr10	39532035	39532379
chr10	39533909	39534108
chr10	39534263	39534866
chr10	39555253	39555660
chr10	39592175	39593012
chr10	39594727	39595351
chr10	39628837	39629267
chr10	39632145	39632344
chr10	39633108	39633349
chr10	39634442	39634757
chr10	39640879	39641160
chr10	39650364	39650699
chr10	39659015	39659819
chr10	40359150	40359435
chr10	40362869	40363506
chr10	40364626	40365013
chr10	40425647	40426192
chr10	4060979	4061473
chr10	40840139	40840366
chr10	40936165	40936458
chr10	4105829	4106418
chr10	4107611	4108263
chr10	4108484	4108778
chr10	4111197	4111405
chr10	4123303	4123783
chr10	41400232	41400577
chr10	41400965	41401716
chr10	41410224	41410610
chr10	41410849	41411130
chr10	41415184	41415762
chr10	4142811	4143857
chr10	41435167	41435545
chr10	4145310	4145635
chr10	41460600	41460937
chr10	41464495	41464945
chr10	41467063	41467826
chr10	41544933	41545153
chr10	41552294	41552597
chr10	41582980	41583303
chr10	41763769	41764378
chr10	41792356	41792758
chr10	42246380	42246859
chr10	4242328	4242700
chr10	4243605	4244111
chr10	42464223	42464587
chr10	42464796	42465352
chr10	4249108	4249787
chr10	4250690	4251005
chr10	4251337	4251545
chr10	4252899	4253103
chr10	4253656	4254049
chr10	4254499	4254754
chr10	42646374	42646776
chr10	42670569	42670773
chr10	4282481	4282680
chr10	4284834	4285364
chr10	4289503	4290528
chr10	42968368	42968847
chr10	43188163	43188672
chr10	4333228	4333650
chr10	4334289	4334721
chr10	43507011	43507476
chr10	43527674	43528319
chr10	43550913	43551233
chr10	43551386	43551893
chr10	43684253	43684745
chr10	4369035	4369269
chr10	4370218	4370444
chr10	4372064	4372505
chr10	4373485	4373872
chr10	4375123	4375717
chr10	43939052	43939712
chr10	44055315	44055532
chr10	44056562	44056795
chr10	44315342	44315718
chr10	44325728	44326009
chr10	44368558	44369411
chr10	44370710	44370997
chr10	44390421	44391026
chr10	44391509	44392523
chr10	44434934	44435401
chr10	44447450	44447751
chr10	44483098	44483660
chr10	44685156	44685518
chr10	4482381	4482791
chr10	4492966	4493295
chr10	44945225	44945562
chr10	45072262	45072872
chr10	45075547	45075833
chr10	45091417	45091823
chr10	45092085	45092802
chr10	45446194	45446579
chr10	4571323	4571573
chr10	46689852	46690179
chr10	46730699	46730953
chr10	46740902	46741522
chr10	46814259	46814683
chr10	46814809	46815205
chr10	46819163	46819434
chr10	46819763	46820371
chr10	47631230	47631909
chr10	49136859	49137164
chr10	49417209	49417688
chr10	49908149	49908607
chr10	49909241	49909556
chr10	5027283	5027501
chr10	51329482	51329686
chr10	51463679	51464283
chr10	51615227	51615545
chr10	51816658	51816969
chr10	52246229	52246865
chr10	52273079	52273283
chr10	52273912	52274721
chr10	52277661	52278575
chr10	52278743	52279602
chr10	52284599	52284932
chr10	52289298	52289629
chr10	52295963	52296166
chr10	52301845	52302083
chr10	52742675	52743147
chr10	53151005	53151206
chr10	53580170	53580479
chr10	53580610	53580887
chr10	54510848	54511119
chr10	54667873	54668168
chr10	5560542	5560909
chr10	56426361	56426720
chr10	56431700	56432154
chr10	57492021	57492331
chr10	57562605	57562910
chr10	5772988	5773818
chr10	58530777	58531299
chr10	58531331	58531722
chr10	58532170	58532581
chr10	58536223	58536677
chr10	58540725	58540962
chr10	58601546	58601757
chr10	59354168	59354486
chr10	5953764	5954276
chr10	59545286	59545652
chr10	59547376	59547801
chr10	59556748	59557004
chr10	59558413	59559283
chr10	59577841	59578051
chr10	59580881	59581104
chr10	59753354	59753895
chr10	59795110	59795471
chr10	59894854	59895055
chr10	59896809	59897483
chr10	59899394	59900078
chr10	59901956	59902465
chr10	59915460	59915904
chr10	59916569	59916919
chr10	59924253	59924833
chr10	59925510	59925912
chr10	59936144	59936626
chr10	60136842	60137336
chr10	60162272	60162499
chr10	60165930	60166709
chr10	60167086	60167327
chr10	60175384	60175601
chr10	60230472	60230680
chr10	60726627	60728056
chr10	60728975	60729320
chr10	60742967	60743402
chr10	60768322	60769135
chr10	60783467	60784224
chr10	60810982	60811228
chr10	60811658	60812652
chr10	60813464	60814068
chr10	60814403	60815147
chr10	60815930	60816231
chr10	61059129	61059548
chr10	61062793	61063329
chr10	61063478	61063752
chr10	61064686	61064937
chr10	61075542	61075892
chr10	61080419	61080687
chr10	61231177	61231508
chr10	61233124	61233429
chr10	61235721	61236354
chr10	61236736	61237814
chr10	61240190	61240497
chr10	61241988	61242685
chr10	61249442	61250396
chr10	61315207	61316425
chr10	61318657	61318886
chr10	61325939	61326180
chr10	61351279	61351602
chr10	61360685	61361242
chr10	61374129	61374333
chr10	61375203	61375448
chr10	61406016	61406537
chr10	61409611	61410085
chr10	61410255	61410545
chr10	61423283	61423682
chr10	61457751	61457961
chr10	6164289	6164800
chr10	61669982	61670226
chr10	61928426	61929689
chr10	62000297	62000648
chr10	62009961	62010526
chr10	62011606	62011877
chr10	62012335	62013097
chr10	62013307	62013529
chr10	62020171	62020576
chr10	62032185	62032542
chr10	62036798	62037150
chr10	62037513	62037934
chr10	62217252	62217512
chr10	62279311	62279510
chr10	62282786	62283153
chr10	62283349	62283632
chr10	62310607	62310927
chr10	62313849	62314655
chr10	62329725	62330360
chr10	62847071	62847285
chr10	62851652	62851864
chr10	62865238	62865748
chr10	62866386	62866655
chr10	62892674	62893269
chr10	62893450	62893853
chr10	62894519	62894769
chr10	62895369	62895888
chr10	62898053	62898466
chr10	62902814	62903195
chr10	62906463	62906693
chr10	63177378	63177801
chr10	63179383	63179937
chr10	63182327	63183038
chr10	63236034	63236320
chr10	63236759	63237064
chr10	63237295	63237560
chr10	63360554	63360912
chr10	63366037	63366490
chr10	64736581	64737040
chr10	66553232	66553513
chr10	66864276	66864852
chr10	66896992	66897570
chr10	66911152	66911984
chr10	66913656	66914004
chr10	66914247	66914547
chr10	66967830	66968103
chr10	66968532	66968895
chr10	66990590	66991319
chr10	66994488	66994878
chr10	67010417	67010808
chr10	67016577	67017309
chr10	67025519	67026309
chr10	67079039	67079384
chr10	67082449	67083071
chr10	67083604	67084317
chr10	67107031	67107243
chr10	68028625	68029419
chr10	68043888	68044333
chr10	68044967	68045405
chr10	68114995	68115475
chr10	68136525	68136840
chr10	68137257	68137980
chr10	68148614	68148828
chr10	68156914	68157383
chr10	68172004	68172237
chr10	68179800	68180573
chr10	6820544	6821014
chr10	68212187	68212391
chr10	68229707	68229929
chr10	68230150	68230501
chr10	68231343	68231988
chr10	68237095	68237472
chr10	68239964	68240381
chr10	68253577	68253804
chr10	68259366	68260178
chr10	68264000	68264425
chr10	69033423	69033890
chr10	69034788	69035009
chr10	69327360	69327678
chr10	69570978	69571207
chr10	69859975	69860314
chr10	69908413	69908944
chr10	70131987	70132449
chr10	70143918	70144596
chr10	70145909	70146198
chr10	70165127	70165360
chr10	70287735	70288143
chr10	70292046	70292623
chr10	70294166	70294587
chr10	70325507	70325902
chr10	70359357	70360413
chr10	70360548	70360802
chr10	70367757	70368409
chr10	70368732	70368953
chr10	7052427	7052643
chr10	70717099	70717343
chr10	70832620	70832905
chr10	70837394	70837649
chr10	70841203	70841619
chr10	70842222	70842869
chr10	70846329	70846618
chr10	70877964	70878423
chr10	71361990	71362193
chr10	71381357	71381734
chr10	71447671	71448699
chr10	7232831	7233056
chr10	7234170	7234450
chr10	7234646	7234921
chr10	74612367	74612656
chr10	74952551	74953438
chr10	75278134	75278417
chr10	75499814	75500144
chr10	75635710	75636922
chr10	75650319	75650542
chr10	75847249	75847506
chr10	75848416	75848749
chr10	75850836	75852369
chr10	75853558	75853762
chr10	75872780	75873270
chr10	75873686	75873885
chr10	75880080	75880350
chr10	75881724	75882795
chr10	75883129	75883402
chr10	76002072	76003252
chr10	76019308	76019561
chr10	76023969	76024377
chr10	76025464	76025834
chr10	76045399	76045763
chr10	76047547	76047779
chr10	76051186	76051442
chr10	7611557	7612613
chr10	7614881	7615112
chr10	7617637	7618122
chr10	7619754	7620104
chr10	76462630	76463043
chr10	76480854	76481136
chr10	77130035	77130439
chr10	77130588	77130876
chr10	77131468	77132041
chr10	77132257	77132514
chr10	77133908	77134364
chr10	77138370	77138767
chr10	77152186	77152715
chr10	77190897	77191705
chr10	77191807	77193138
chr10	77193378	77194025
chr10	77194218	77194628
chr10	77195870	77196301
chr10	77196513	77197032
chr10	77197156	77197953
chr10	77198983	77199905
chr10	77201048	77201416
chr10	77201837	77202341
chr10	77206559	77207149
chr10	77304949	77305207
chr10	77509773	77510106
chr10	77572295	77573253
chr10	77587477	77587772
chr10	78016902	78017132
chr10	78096377	78097183
chr10	78260967	78261180
chr10	78271122	78271398
chr10	78326246	78326733
chr10	78365485	78366020
chr10	78366132	78366505
chr10	78366512	78366733
chr10	78525006	78525413
chr10	79042444	79042907
chr10	79199941	79200407
chr10	79400014	79400534
chr10	79496666	79497234
chr10	79840548	79841460
chr10	80032814	80033115
chr10	80033579	80034357
chr10	80158476	80158870
chr10	80159095	80159526
chr10	80159672	80160291
chr10	80161525	80161887
chr10	80569751	80570049
chr10	80571173	80571790
chr10	80596414	80596767
chr10	80664597	80664977
chr10	80665555	80665764
chr10	80695333	80695579
chr10	80695917	80696312
chr10	80725772	80726110
chr10	80766397	80766626
chr10	80946346	80946750
chr10	80947977	80948315
chr10	80948751	80948996
chr10	80949162	80949418
chr10	80949669	80950869
chr10	80951006	80951217
chr10	80960941	80961750
chr10	80966375	80966649
chr10	81082691	81082900
chr10	8114527	8115415
chr10	8132868	8133236
chr10	81507964	81508504
chr10	81534745	81535180
chr10	81615434	81615945
chr10	81616888	81617350
chr10	81655027	81655646
chr10	81996730	81997137
chr10	82083065	82083666
chr10	82178153	82178739
chr10	82354017	82354575
chr10	82594539	82594880
chr10	82652612	82653011
chr10	82746983	82747861
chr10	82757451	82757751
chr10	82777720	82778387
chr10	82798411	82798856
chr10	82844156	82844370
chr10	8287306	8287599
chr10	82893284	82894056
chr10	83346080	83346340
chr10	83346412	83346678
chr10	83347669	83347903
chr10	8358934	8359134
chr10	8364138	8364659
chr10	83731851	83732097
chr10	83763917	83764278
chr10	84383095	84383534
chr10	84418407	84418896
chr10	84419052	84419906
chr10	84705316	84705661
chr10	84708141	84708557
chr10	84912037	84912348
chr10	84986113	84986317
chr10	84987655	84988143
chr10	85035312	85035546
chr10	85050832	85051409
chr10	85052459	85052817
chr10	85071678	85072333
chr10	85482304	85482713
chr10	85507290	85507564
chr10	85507770	85508540
chr10	85510312	85510829
chr10	8552332	8552589
chr10	85525295	85525997
chr10	85526695	85527097
chr10	85527797	85528047
chr10	85538128	85538739
chr10	85539027	85540373
chr10	85541803	85542052
chr10	85542167	85542450
chr10	85543121	85543800
chr10	85544014	85544490
chr10	85545098	85545322
chr10	85570468	85570763
chr10	85571204	85572192
chr10	8559422	8559973
chr10	85645183	85645688
chr10	86338036	86338651
chr10	86339536	86339956
chr10	86434822	86435652
chr10	86761792	86762071
chr10	86762361	86762770
chr10	86769762	86770183
chr10	86771774	86772195
chr10	86785296	86785588
chr10	86814141	86814628
chr10	87447327	87447578
chr10	87447728	87448137
chr10	87685923	87686667
chr10	87812542	87812854
chr10	87926647	87926903
chr10	87927124	87927722
chr10	8801148	8801457
chr10	8831843	8832113
chr10	8832709	8833061
chr10	88514584	88514853
chr10	88547520	88548060
chr10	88625201	88625589
chr10	88626215	88626583
chr10	88701018	88701293
chr10	88708768	88709104
chr10	88709206	88709488
chr10	88717304	88717766
chr10	89470626	89470879
chr10	90137578	90137893
chr10	90464873	90465342
chr10	90779581	90779913
chr10	90804295	90805020
chr10	9085388	9085845
chr10	91130880	91131125
chr10	91131662	91131939
chr10	91177250	91177469
chr10	91180370	91180594
chr10	91187844	91188217
chr10	91425520	91426051
chr10	91429201	91429572
chr10	93168216	93168422
chr10	93188422	93188915
chr10	93242200	93242631
chr10	93278427	93278709
chr10	93297849	93298130
chr10	9331677	9332103
chr10	93363872	93365743
chr10	93809070	93809352
chr10	94531434	94531925
chr10	94889796	94890064
chr10	95059510	95060062
chr10	95176852	95177056
chr10	95217886	95218258
chr10	95220428	95221068
chr10	95223273	95223556
chr10	95248401	95248669
chr10	95251825	95252056
chr10	95254050	95254275
chr10	95258079	95258389
chr10	95262395	95262722
chr10	95302280	95302727
chr10	95309515	95309874
chr10	95310812	95311389
chr10	95312924	95313287
chr10	95313520	95313874
chr10	95354040	95354458
chr10	95386523	95387127
chr10	95461113	95461804
chr10	95642969	95643503
chr10	95689808	95690198
chr10	95716173	95716377
chr10	95718977	95719916
chr10	95720272	95720739
chr10	95883682	95884207
chr10	96107333	96107722
chr10	96285511	96285774
chr10	96609323	96609886
chr10	96631102	96631508
chr10	96632382	96632857
chr10	96721063	96721832
chr10	96733567	96733884
chr10	96751607	96752020
chr10	98008367	98008874
chr10	98744759	98744979
chr10	99201856	99202129
chr10	99203650	99203886
chr10	99298549	99298840
chr10	99353434	99354244
chr10	99460099	99460298
chr1	10031497	10032126
chr1	100878133	100878453
chr1	10171103	10171407
chr1	101756439	101757541
chr1	101916982	101917349
chr1	101918809	101919360
chr1	102263139	102263397
chr1	102264494	102264816
chr1	103471341	103471894
chr1	103739787	103740023
chr1	103749720	103749919
chr1	105071081	105071421
chr1	105522380	105522677
chr1	105523283	105523680
chr1	106199688	106200012
chr1	106220534	106220738
chr1	106221991	106222393
chr1	106278639	106279128
chr1	106629476	106629710
chr1	106630080	106630498
chr1	107978455	107978654
chr1	108181500	108181747
chr1	108181850	108182082
chr1	108548791	108549098
chr1	108563107	108563345
chr1	10877455	10877670
chr1	10878142	10878692
chr1	10880026	10880681
chr11	100278786	100279055
chr11	100281762	100282210
chr11	100305477	100305808
chr11	100307694	100308201
chr11	100374019	100374478
chr11	100375093	100375430
chr11	100375983	100376399
chr11	100377049	100377334
chr11	100384981	100385474
chr11	100386410	100387078
chr11	100388038	100388240
chr11	100389726	100390422
chr11	100391248	100391797
chr11	100391943	100392219
chr11	100501403	100501681
chr11	100533820	100535206
chr11	100559424	100559988
chr11	100681916	100682210
chr11	100682635	100682925
chr11	10087936	10088392
chr11	101143882	101144218
chr11	101149152	101149449
chr11	101459382	101459866
chr11	101590231	101590676
chr11	101604544	101605104
chr11	101641179	101641492
chr11	101641731	101642577
chr11	101657652	101657851
chr11	101657894	101658399
chr11	101673169	101673703
chr11	101679942	101680233
chr11	101680544	101681289
chr11	101682062	101682646
chr11	102304042	102304506
chr11	102308951	102309350
chr11	102327139	102327599
chr11	102329342	102330045
chr11	102331547	102332252
chr11	102335067	102335640
chr11	102339285	102339874
chr11	102340468	102340783
chr11	102346938	102347391
chr11	102572852	102573162
chr11	103042702	103043307
chr11	103044015	103044322
chr11	103046206	103046440
chr11	103067400	103067863
chr11	103141604	103141962
chr11	103158572	103158841
chr11	103159049	103159346
chr11	103161390	103161821
chr11	10330254	10330705
chr11	103387784	103388457
chr11	103402274	103402486
chr11	103403779	103404464
chr11	103406524	103407445
chr11	103677120	103677326
chr11	103864269	103864871
chr11	103989714	103990244
chr11	104007248	104007760
chr11	104293216	104293543
chr11	104295459	104296133
chr11	104469264	104469771
chr11	104624768	104625121
chr11	104626063	104626369
chr11	104978031	104978326
chr11	105159647	105160203
chr11	105285706	105286171
chr11	105950558	105950828
chr11	105952626	105953312
chr11	105955864	105956133
chr11	10612337	10612588
chr11	106135035	106135586
chr11	106507469	106508033
chr11	106556151	106556620
chr11	106556811	106557086
chr11	106568360	106568753
chr11	106573365	106574202
chr11	106574547	106574978
chr1	110659287	110659506
chr11	106607009	106607922
chr11	106637727	106638217
chr11	106658057	106658624
chr11	106665670	106666677
chr11	106669148	106670116
chr11	106670809	106671128
chr11	106673031	106673546
chr11	106674624	106675232
chr11	106679940	106680146
chr11	106704171	106704719
chr11	106722598	106723400
chr11	106724310	106724750
chr11	107012588	107013027
chr11	107113167	107113463
chr11	107113905	107114544
chr11	107137525	107137887
chr11	107140534	107141221
chr11	107209784	107210317
chr11	107263763	107264210
chr11	107265257	107265474
chr11	107275920	107276231
chr11	107276801	107277463
chr11	107310420	107310976
chr11	107319867	107320146
chr11	107347996	107348311
chr11	107351402	107351750
chr11	107352461	107353277
chr11	107354391	107355024
chr11	107356215	107356729
chr11	107358586	107359103
chr11	107366234	107366746
chr11	107407369	107407689
chr11	107412240	107412737
chr11	107413169	107413669
chr11	107417236	107417517
chr11	107435629	107436291
chr11	107441074	107441471
chr11	107443591	107443874
chr11	107446864	107447733
chr11	107449041	107449607
chr11	107454724	107455030
chr11	107509619	107510364
chr11	107510586	107511432
chr11	107531359	107531998
chr11	107532319	107532808
chr11	107538861	107539356
chr11	107617985	107618233
chr11	107683032	107683314
chr11	107683771	107684318
chr11	107686346	107686645
chr1	110774207	110774497
chr1	110774845	110775344
chr1	110790587	110790937
chr11	108785527	108785820
chr11	108909259	108910231
chr11	108910403	108910692
chr11	109109768	109110387
chr11	109552875	109553212
chr11	109671618	109671961
chr11	109914015	109914420
chr11	110781667	110782139
chr11	11098284	11098800
chr11	112501734	112502207
chr11	113382703	113383131
chr11	113588922	113589558
chr11	113591823	113592159
chr11	113728002	113728360
chr11	113734160	113734391
chr11	113738165	113738445
chr11	113739193	113739564
chr11	113763463	113764049
chr11	114531098	114531648
chr11	114532631	114532905
chr11	114566217	114566468
chr11	114567103	114567389
chr11	114567835	114568947
chr11	114571231	114571746
chr11	114576938	114577137
chr11	114580052	114580332
chr11	114588020	114588288
chr11	114588556	114588936
chr11	114610402	114610752
chr11	114611576	114612238
chr11	114691630	114692240
chr11	114692385	114693095
chr11	114694834	114695148
chr11	114812678	114812957
chr11	114820014	114820866
chr11	114830078	114830465
chr11	114837118	114837384
chr11	114869197	114869434
chr11	114872800	114873665
chr11	114875236	114875703
chr11	114876175	114876468
chr11	115099402	115099930
chr11	115101441	115102114
chr11	115172644	115173179
chr11	115173761	115174382
chr11	115215119	115215357
chr11	115228988	115229854
chr11	115291569	115291908
chr11	115409597	115409871
chr11	115412710	115413877
chr11	115485169	115485512
chr11	115502730	115502953
chr11	115587922	115588585
chr11	115638496	115638852
chr11	115639062	115639390
chr11	115641249	115641693
chr11	115643086	115643579
chr11	115644369	115644585
chr11	115689123	115689642
chr11	115831499	115832035
chr11	115832512	115833482
chr11	115836267	115837178
chr11	115838846	115839293
chr11	115839620	115840119
chr11	115841648	115842428
chr11	115843280	115843993
chr11	115844686	115845018
chr11	115891798	115892290
chr11	115894814	115895103
chr11	115945184	115945663
chr11	115946186	115946739
chr11	115956491	115956838
chr11	115957957	115958270
chr11	116326940	116327623
chr11	116329170	116329612
chr11	116329727	116329999
chr11	116371996	116372591
chr11	116422693	116423203
chr11	116423409	116423765
chr11	116426287	116426642
chr11	116426782	116427489
chr11	116687946	116688210
chr11	116704327	116705723
chr11	116706480	116706871
chr11	116725018	116725218
chr11	116726270	116726474
chr11	116880910	116881173
chr11	116882455	116882944
chr11	116885329	116885570
chr11	116891640	116892036
chr11	116893790	116894193
chr11	116900272	116900485
chr11	116940235	116941232
chr11	116999645	117000763
chr11	117001538	117002253
chr11	117037841	117038134
chr11	117082424	117082783
chr11	117083648	117084166
chr11	117086404	117086866
chr11	117088288	117089261
chr11	117091452	117092178
chr11	117156633	117157040
chr11	117307810	117309053
chr11	117309559	117309810
chr11	117318676	117319145
chr11	117319646	117320953
chr11	117321364	117321687
chr11	117325501	117326493
chr11	117338540	117338744
chr11	117341245	117341900
chr11	117344206	117344525
chr11	117345047	117346031
chr11	117521923	117522144
chr11	117525392	117526063
chr11	117544460	117544955
chr11	117585503	117586520
chr11	117598123	117599890
chr11	117600848	117601654
chr11	117627067	117628710
chr11	117629480	117630296
chr11	117633557	117634019
chr11	117686051	117686255
chr11	117686953	117687205
chr11	117703905	117704122
chr11	117831649	117831940
chr11	117832166	117832705
chr11	117836385	117836615
chr11	117838517	117838888
chr11	117901542	117903034
chr11	117911387	117912928
chr11	117921301	117921734
chr11	117996100	117996341
chr11	118007460	118008850
chr11	118009716	118010169
chr11	118029459	118029712
chr11	118140596	118141478
chr11	11820247	11820600
chr11	11821633	11821969
chr11	11822184	11823153
chr11	118254666	118254889
chr11	118256447	118256774
chr11	11828851	11829565
chr11	118307982	118308913
chr11	118467685	118467936
chr11	11855136	11855537
chr11	11879618	11879932
chr11	11881465	11882425
chr11	11904781	11905525
chr11	119381857	119382510
chr11	119402588	119402868
chr11	119404009	119404289
chr11	11941246	11941803
chr11	11942511	11943033
chr11	11949034	11949355
chr11	119584585	119585012
chr11	119585811	119586152
chr11	119630218	119630449
chr11	119645089	119645362
chr11	119656428	119656792
chr11	119657484	119657847
chr11	119661478	119662120
chr11	119692293	119693012
chr11	119696189	119696498
chr11	119739506	119739831
chr11	119747125	119747514
chr11	119760052	119760718
chr11	120123869	120124290
chr11	120164687	120164963
chr11	120166965	120167394
chr11	120167683	120168368
chr11	120169312	120169636
chr11	120240244	120240644
chr11	120240906	120241134
chr11	120252433	120253247
chr11	120704008	120704381
chr11	120704443	120705242
chr11	120707124	120708216
chr11	120776160	120776425
chr11	120804867	120805105
chr11	120805521	120806184
chr11	120850335	120850659
chr11	120850751	120852159
chr11	120852477	120852868
chr11	120853799	120854467
chr11	121717837	121718149
chr11	121847690	121848376
chr11	121925309	121925740
chr11	121956475	121957145
chr1	112225577	112225860
chr11	12521968	12522488
chr11	12532277	12532740
chr1	11277724	11278340
chr1	112779961	112780298
chr11	12811304	12811966
chr11	12913316	12913765
chr11	13005150	13006101
chr11	13006502	13006869
chr11	13417704	13418299
chr11	13419874	13420073
chr1	11351121	11351346
chr1	113676497	113676815
chr1	11395318	11396347
chr1	113957956	113958393
chr1	113958463	113958708
chr1	113959240	113959654
chr1	113964040	113964364
chr1	113964518	113964805
chr1	11401099	11401569
chr1	114641590	114642198
chr1	11467010	11467425
chr1	114849379	114850149
chr1	11501543	11502046
chr11	15089057	15089561
chr1	115917829	115918147
chr1	115931158	115931408
chr1	115932020	115932397
chr11	16113922	16114239
chr11	16114533	16114750
chr1	11619741	11620048
chr1	11620792	11621152
chr11	16345092	16345839
chr11	16498582	16498958
chr11	16525771	16526110
chr11	16590701	16590908
chr11	16591479	16591910
chr11	16607915	16608354
chr11	16869522	16869784
chr1	117457785	117458486
chr1	117459157	117459495
chr1	11748415	11748658
chr11	17853263	17853590
chr11	17883118	17883683
chr11	17975634	17975938
chr1	118343672	118343948
chr1	118402581	118402955
chr1	118642251	118643300
chr1	118645634	118646145
chr1	118647856	118648752
chr1	118649933	118650729
chr1	118689755	118690429
chr1	118873414	118874053
chr1	118911206	118911530
chr1	118983804	118984012
chr1	119003749	119004354
chr1	119004916	119005203
chr1	119073928	119074364
chr11	19074122	19074523
chr1	119074930	119075248
chr1	119082069	119082918
chr1	119083633	119083992
chr1	119147477	119147982
chr1	119166134	119166780
chr1	119167403	119167952
chr1	119299900	119300367
chr1	119305368	119305675
chr1	119404764	119405207
chr11	19414430	19414865
chr11	19415192	19415417
chr11	19415731	19416110
chr1	119470747	119470986
chr1	119485936	119486209
chr1	119497422	119497988
chr1	119731466	119731734
chr11	19829590	19829927
chr11	19830179	19830554
chr11	19835318	19835759
chr11	19836115	19836488
chr11	19847792	19848284
chr11	19849960	19850320
chr11	19851303	19851666
chr11	19862272	19862549
chr11	19911231	19911636
chr11	19917526	19917849
chr11	19918090	19918350
chr11	19985254	19985695
chr11	19986472	19987510
chr11	19987716	19988095
chr11	19988280	19988533
chr11	20041252	20041810
chr11	20059774	20060020
chr11	20064141	20064466
chr1	120083146	120083499
chr1	120089378	120089637
chr11	20123096	20123460
chr11	20138447	20138917
chr11	20139020	20139975
chr11	20145314	20145989
chr11	20152255	20153011
chr11	20153556	20153977
chr11	20164948	20165408
chr11	20227788	20227987
chr11	20230764	20232067
chr11	20242601	20242999
chr11	20320498	20321111
chr11	20393317	20393630
chr11	20395512	20395791
chr11	20396166	20396847
chr11	20400291	20400563
chr11	20400843	20401147
chr1	120461428	120461895
chr11	20477224	20477991
chr11	20489007	20489424
chr11	20553182	20553414
chr11	20586320	20586583
chr11	20639856	20640146
chr1	120643905	120644325
chr11	20648034	20648343
chr11	20649588	20649840
chr11	20655776	20656178
chr11	20656807	20657105
chr11	20660747	20660990
chr1	120759418	120759773
chr1	120763113	120763526
chr11	20772628	20773019
chr11	20958392	20958594
chr11	21168989	21169764
chr11	21258065	21258858
chr1	12126553	12127020
chr11	22458956	22459332
chr11	22461141	22461795
chr11	22563663	22564114
chr11	22573111	22573480
chr11	22600395	22600766
chr11	22602091	22602407
chr11	22603583	22603817
chr11	22606565	22607033
chr11	22607584	22608076
chr11	22610485	22610757
chr11	22613559	22613968
chr11	22617568	22617807
chr11	22620698	22621385
chr11	22621478	22621867
chr11	22621919	22622190
chr11	22628939	22629213
chr11	22629665	22629901
chr11	22631933	22632145
chr11	22632378	22632577
chr1	122667346	122667597
chr11	22747488	22747822
chr11	22791716	22792237
chr11	22798988	22799297
chr11	22799668	22800485
chr11	22824354	22824566
chr11	22826303	22826613
chr11	22829992	22831200
chr11	22851438	22851710
chr11	22949078	22949624
chr11	22950142	22950472
chr11	23065155	23065429
chr1	123065263	123065526
chr11	23080019	23080218
chr11	23080444	23080935
chr11	23081740	23081949
chr11	23211260	23211537
chr11	23261559	23261768
chr11	23653704	23654017
chr11	23722176	23722817
chr11	23801797	23802286
chr11	23802363	23802731
chr11	23803216	23803450
chr11	24110634	24111030
chr11	24112295	24112610
chr11	24202975	24203465
chr11	25240560	25240885
chr1	125532935	125533524
chr11	25994116	25994492
chr11	26103767	26104051
chr11	26128454	26128760
chr11	26129020	26129387
chr1	126150010	126150416
chr11	26167070	26167870
chr11	26170621	26170863
chr11	26371964	26372345
chr1	12711269	12711580
chr1	127143512	127143941
chr1	127171446	127171648
chr1	127235216	127235477
chr1	127236375	127236644
chr1	127238870	127239113
chr1	127244467	127244796
chr1	127261012	127261216
chr1	127313581	127314134
chr1	12744378	12745379
chr11	27498980	27499547
chr1	127507212	127507760
chr1	12751398	12751641
chr1	127783866	127784248
chr11	27800038	27800243
chr1	127904830	127905265
chr11	27977742	27978095
chr1	128000827	128001395
chr11	28035579	28035824
chr11	28036160	28036530
chr1	12807416	12807686
chr1	128094754	128095017
chr1	12811254	12811696
chr1	12813729	12813948
chr1	12814263	12815336
chr11	28171209	28171629
chr1	12835163	12835683
chr1	12835946	12836541
chr1	128392293	128392903
chr1	128400317	128400690
chr1	128401030	128401266
chr1	128437350	128437666
chr11	28649006	28649244
chr1	128859827	128860513
chr1	128860667	128860899
chr11	29047893	29048661
chr11	29069561	29070018
chr1	129106905	129107421
chr11	29597131	29597675
chr11	29603550	29604204
chr11	29636651	29637244
chr11	29684277	29684644
chr11	29724275	29724488
chr11	29749156	29749500
chr1	13015873	13016122
chr11	30160687	30161472
chr11	30177157	30177773
chr11	30182920	30183375
chr1	130186733	130187153
chr1	130245671	130245900
chr1	130246227	130246581
chr11	30291170	30291630
chr11	30444309	30444779
chr11	30491869	30492371
chr11	30744010	30744402
chr11	30749506	30750880
chr11	30785315	30785891
chr1	13081877	13082238
chr1	13083822	13084088
chr1	13084539	13085720
chr1	13094925	13095124
chr1	131160921	131161558
chr1	131427631	131427878
chr1	13146289	13146493
chr1	131478815	131479112
chr1	131514235	131514507
chr1	131562118	131562459
chr11	31744516	31745154
chr11	31745497	31746140
chr11	31803373	31803842
chr1	131820278	131820779
chr1	131889768	131891067
chr1	131891324	131891810
chr1	131893391	131893679
chr11	31980188	31980444
chr11	31982540	31983070
chr11	32020113	32020570
chr11	32113171	32113376
chr1	132208095	132208463
chr1	132237702	132238115
chr1	132261034	132261394
chr1	132263315	132264251
chr1	132264451	132264902
chr1	132265308	132266181
chr1	132266584	132267122
chr1	132280419	132280976
chr1	132281744	132282367
chr1	132322590	132323265
chr1	132341864	132342432
chr11	32383858	32384223
chr1	132469581	132469849
chr1	132470131	132470410
chr1	132470861	132471901
chr11	32580554	32580819
chr11	32614622	32614881
chr11	32615646	32615950
chr11	32679094	32679360
chr11	32681466	32681717
chr11	32704479	32704873
chr1	132800180	132800813
chr1	132850641	132851770
chr1	132885790	132886495
chr1	132893454	132893664
chr1	132893805	132894152
chr1	132917912	132918627
chr1	132919281	132919657
chr1	132921023	132921279
chr1	132980950	132981737
chr1	132982812	132983063
chr1	132983986	132984218
chr1	133012466	133012729
chr1	133019411	133019672
chr1	133080115	133080648
chr1	133187966	133188255
chr11	33221646	33221937
chr1	133340324	133341027
chr1	133411477	133412158
chr11	33419124	33419528
chr1	133434151	133434817
chr1	133448453	133448816
chr11	3347144	3347435
chr11	3347819	3348148
chr11	3348510	3349100
chr11	33526555	33526775
chr11	33527329	33528010
chr11	33529634	33529962
chr11	33533566	33533978
chr11	33534638	33534872
chr11	33537145	33538249
chr11	33543781	33544518
chr11	33550912	33551547
chr11	33607875	33608418
chr1	133695887	133696327
chr1	134099168	134099520
chr11	34112995	34113388
chr11	3426255	3426622
chr11	34297667	34298044
chr1	134325234	134325550
chr1	134423931	134424219
chr1	134433007	134433399
chr1	134435507	134435720
chr11	34437562	34437789
chr1	134500764	134501569
chr1	134533685	134534329
chr1	134534590	134534855
chr1	134535037	134536219
chr1	134539049	134539630
chr1	134540600	134540991
chr1	134541870	134542094
chr1	134570048	134571041
chr11	34738819	34739471
chr11	34797958	34798460
chr1	135185825	135186703
chr1	135194228	135194733
chr1	135195831	135196383
chr1	135205316	135205611
chr1	135217386	135218419
chr1	135248396	135248843
chr1	135250748	135250986
chr1	135251353	135251606
chr11	35294977	35295575
chr1	135344015	135344382
chr11	35384016	35384539
chr11	35385436	35385904
chr11	35417073	35417410
chr11	35417841	35418589
chr11	35419005	35419305
chr11	3545678	3546488
chr1	135467009	135467318
chr1	135472236	135472957
chr11	3548070	3548301
chr11	3548707	3549678
chr1	135507612	135508423
chr1	135510343	135510810
chr11	35523745	35524442
chr1	135551071	135551270
chr1	135553436	135554023
chr1	135561363	135561563
chr1	135563865	135564267
chr1	135564827	135565197
chr1	135579244	135579625
chr1	135631595	135631802
chr1	135632186	135632721
chr1	135634833	135635162
chr1	135637560	135638134
chr11	35638993	35639355
chr1	135639145	135639451
chr1	135655332	135655620
chr1	135659671	135659906
chr1	135675378	135676213
chr1	135676936	135677336
chr1	135678181	135678447
chr1	135714854	135715544
chr1	135759762	135760150
chr11	35840435	35840673
chr11	35840801	35841386
chr11	36036489	36036816
chr1	13606611	13607070
chr1	136427546	136427924
chr1	136473968	136474199
chr11	36553410	36553650
chr1	136565025	136565376
chr1	136569708	136570078
chr1	136570338	136570682
chr1	136596904	136597130
chr1	136665235	136665446
chr1	136670546	136670859
chr1	136674276	136675671
chr1	136677106	136677508
chr1	136690149	136690457
chr1	136707305	136707747
chr1	136727697	136728414
chr1	136738062	136738494
chr1	137173994	137174681
chr1	138153956	138154506
chr11	3818428	3818886
chr1	138603957	138604238
chr1	139194524	139194923
chr11	3945467	3945666
chr1	139494528	139495123
chr1	139495442	139495735
chr1	139496291	139496557
chr11	3954879	3955289
chr11	3955455	3955745
chr1	139657674	139657910
chr11	39678536	39678920
chr1	139795058	139795298
chr11	40050429	40050855
chr1	140065958	140066160
chr1	140188551	140188844
chr1	140225355	140225625
chr1	140429277	140429739
chr1	140434928	140435148
chr1	140453647	140453857
chr11	40477285	40477573
chr11	40478218	40478537
chr11	40573337	40573618
chr11	40573814	40574149
chr11	40577254	40577518
chr11	40600034	40600519
chr1	140912755	140913165
chr1	141008357	141008604
chr11	41214646	41214999
chr1	141853850	141854152
chr11	42109642	42109947
chr11	42110228	42110457
chr11	4246031	4246698
chr11	4247500	4247822
chr1	142766795	142767336
chr1	14288407	14288704
chr1	14292239	14292610
chr11	4302287	4302721
chr11	43311046	43311343
chr11	43585669	43585912
chr11	43586407	43586670
chr11	43626349	43626915
chr11	43667064	43667651
chr1	143731722	143732248
chr1	143820477	143820809
chr11	43952105	43952470
chr1	14421006	14421275
chr11	44238004	44238519
chr11	4462861	4463272
chr11	4464223	4465046
chr11	4466279	4466614
chr11	44707404	44707942
chr11	44709208	44709535
chr11	44746648	44747287
chr11	44761242	44761975
chr11	44767262	44767817
chr11	44841760	44841975
chr11	4497528	4497808
chr11	45885847	45886216
chr11	46067757	46068032
chr11	46068620	46069271
chr11	46071987	46072251
chr11	46114767	46115846
chr11	46119725	46120043
chr11	46121575	46122064
chr11	46255376	46255625
chr1	146322873	146323385
chr1	146426758	146427248
chr11	46427872	46428425
chr11	4643835	4644282
chr11	4680133	4680458
chr1	14688027	14688441
chr11	4690174	4690817
chr1	147215754	147216075
chr1	14740041	14740354
chr1	14743127	14743501
chr1	147489982	147490271
chr11	47495990	47496257
chr11	47501245	47501494
chr11	47640537	47641546
chr11	4771958	4772232
chr11	4800767	4801017
chr11	4803002	4803481
chr11	4805910	4807054
chr1	148481379	148481703
chr11	48787819	48788117
chr11	48788747	48788954
chr11	4882937	4883433
chr1	149097514	149097747
chr11	49450927	49451251
chr11	49452041	49452277
chr11	49452292	49452576
chr11	49763605	49763837
chr11	49764655	49765049
chr11	49805949	49806708
chr11	49808915	49809377
chr11	49813180	49813575
chr11	49820841	49821268
chr11	50139413	50140212
chr11	50217876	50218112
chr11	50219943	50220157
chr11	50249767	50250038
chr11	50252171	50252522
chr11	50265987	50266254
chr11	50389691	50390002
chr11	50391213	50391857
chr11	50421903	50422181
chr1	150426323	150426584
chr1	150496879	150497370
chr11	50778846	50779117
chr11	51125218	51125503
chr11	51125675	51126135
chr1	151177416	151177925
chr1	151178543	151178967
chr1	151258171	151258429
chr1	151304873	151305377
chr1	151515665	151516201
chr1	151517658	151518180
chr1	151544071	151544932
chr1	151545455	151545920
chr11	51625268	51625904
chr1	151692906	151693152
chr11	51703383	51703958
chr11	51916673	51916872
chr11	52224022	52224694
chr11	52346432	52346964
chr11	52370576	52371205
chr11	52386846	52387326
chr11	52388108	52388531
chr11	52388647	52389274
chr11	52389999	52390270
chr11	5239695	5240093
chr11	52618699	52619048
chr1	152687411	152687699
chr11	52695509	52696052
chr1	152790275	152790640
chr1	152791332	152791565
chr1	152792722	152794855
chr11	52820355	52820999
chr1	152832338	152832579
chr1	152915806	152916359
chr1	152916967	152917308
chr1	152917635	152917941
chr1	152942909	152943347
chr1	152992254	152992627
chr1	153009308	153009914
chr1	153010589	153010971
chr1	153033568	153033894
chr1	153040115	153040681
chr1	153083287	153083529
chr1	153091876	153092830
chr1	153093162	153093647
chr1	153095257	153095767
chr1	153096357	153096680
chr1	153097174	153097406
chr1	153098585	153099326
chr1	153101319	153101770
chr1	153109430	153109761
chr1	153172425	153173029
chr1	153180688	153180907
chr11	53202309	53202802
chr1	153215763	153216060
chr1	153216424	153216917
chr1	153219476	153219929
chr11	5324246	5324681
chr11	53260144	53260939
chr1	153288045	153288321
chr11	53311332	53311783
chr1	153316303	153316700
chr1	153320673	153320993
chr11	53333937	53334267
chr11	53335607	53336408
chr1	153347772	153348121
chr1	153376288	153376953
chr1	153378696	153378900
chr1	153386727	153386977
chr1	153453173	153453746
chr1	153493407	153493764
chr1	153493931	153494355
chr1	153495979	153496233
chr1	153500151	153500418
chr1	153502024	153502300
chr1	153508041	153508305
chr1	153509489	153509760
chr1	153532351	153532751
chr1	153532873	153533456
chr1	153535626	153535981
chr1	153590258	153590658
chr11	53599452	53599740
chr11	53749702	53750254
chr11	53778298	53778790
chr11	53781329	53781573
chr11	53783874	53784294
chr11	53787895	53788099
chr11	53788354	53788558
chr11	53789265	53789764
chr11	53790197	53790429
chr11	53799942	53800585
chr11	53801055	53801308
chr11	53801766	53802138
chr11	53803151	53803522
chr11	53872090	53872389
chr11	53873931	53874206
chr1	154080460	154081626
chr1	154100602	154100875
chr11	5411660	5411958
chr11	5478275	5478485
chr11	54844474	54844772
chr11	54848142	54848470
chr11	54882720	54883091
chr11	54935929	54936422
chr11	54942557	54943234
chr11	54944020	54944362
chr11	5495232	5497048
chr11	54955828	54956341
chr11	54971677	54972734
chr11	54973797	54974465
chr11	5498519	5499884
chr11	54998467	54998685
chr11	54998828	54999132
chr11	5502404	5502737
chr1	155055094	155055357
chr11	5505815	5506414
chr11	55113781	55114060
chr11	55120740	55121148
chr11	55130853	55131763
chr11	55136786	55137089
chr11	55322674	55323114
chr11	55323693	55324391
chr11	55325013	55325395
chr11	55684139	55684340
chr11	55684901	55685484
chr11	55816046	55816272
chr11	55816698	55816988
chr11	55945328	55945617
chr11	55946419	55947243
chr11	55949621	55949983
chr11	55957082	55957988
chr11	56247071	56247422
chr1	156403237	156403602
chr1	156565424	156565631
chr1	156613901	156614107
chr1	156614200	156614503
chr1	156615634	156616054
chr1	156617872	156618105
chr1	156655079	156655514
chr1	156660123	156661125
chr1	156663287	156663690
chr1	156666655	156666883
chr1	156667567	156667879
chr1	156668551	156669278
chr11	5694052	5694826
chr1	156956324	156956842
chr1	156961553	156961853
chr1	156995035	156995443
chr11	5699929	5700254
chr1	157440304	157440685
chr1	157443441	157443773
chr11	57583182	57583455
chr11	57660188	57660413
chr11	57719550	57720064
chr11	57789114	57789402
chr11	57790843	57791246
chr11	57869089	57869490
chr1	15791523	15791994
chr1	15794509	15794819
chr11	57970527	57971224
chr11	58029097	58029301
chr1	15814812	15815541
chr11	59068633	59068832
chr11	59218438	59218775
chr1	159226657	159226938
chr11	5942701	5943826
chr11	59458901	59459432
chr1	159535587	159536050
chr1	159650280	159650811
chr1	159819598	159819808
chr11	59893127	59893656
chr11	59894260	59894689
chr11	59908346	59908950
chr11	60114320	60114657
chr11	60115100	60115570
chr11	6012550	6012821
chr11	60160776	60161127
chr11	60161511	60161833
chr11	60175298	60176014
chr1	160217923	160218248
chr11	60248568	60249055
chr11	60292782	60293060
chr11	60293701	60294056
chr11	60294594	60295015
chr11	60301783	60302046
chr1	160309022	160309461
chr1	160309900	160310378
chr1	160363371	160363805
chr11	60366350	60367029
chr1	160387464	160387711
chr11	60438139	60438534
chr11	60439573	60440326
chr11	60443884	60444423
chr11	60526480	60526875
chr1	160624773	160625300
chr1	160651721	160651989
chr1	160734598	160735190
chr11	60740095	60741033
chr11	60836941	60837374
chr11	60841855	60842069
chr11	60886859	60887375
chr11	60922314	60922586
chr11	60922904	60923489
chr11	60924533	60924882
chr11	60976649	60977368
chr11	61003363	61005190
chr11	61005278	61005674
chr11	6123766	6124338
chr11	61296561	61296811
chr1	16130033	16130630
chr11	61362773	61363272
chr11	61407557	61408487
chr11	61528980	61529955
chr11	6154054	6154694
chr11	61584899	61585382
chr11	6160808	6161046
chr11	6163048	6163331
chr11	6178712	6179603
chr11	6180829	6181531
chr11	61809815	61810174
chr1	161918557	161919280
chr11	62355261	62355538
chr11	62424554	62424870
chr11	62428893	62429428
chr11	62430442	62430953
chr11	62493668	62494015
chr11	62494495	62495418
chr11	62508525	62509144
chr11	62510833	62512156
chr11	62512669	62512907
chr11	62513012	62513739
chr11	63201943	63202499
chr11	63213965	63214339
chr11	63270907	63271930
chr11	63272200	63272466
chr11	63350353	63350589
chr11	63412655	63412905
chr11	63454887	63455584
chr11	63456396	63456870
chr11	6364669	6365170
chr11	6365946	6366337
chr11	6367009	6367557
chr11	6367970	6368485
chr11	6388911	6389361
chr11	63952031	63952382
chr11	63952710	63953592
chr11	64000242	64000630
chr1	164018217	164018652
chr1	164019809	164020119
chr1	164020864	164021436
chr11	6410270	6410586
chr1	164376882	164377583
chr1	164470861	164471330
chr1	164473471	164473770
chr1	164482000	164482341
chr1	164483644	164484171
chr1	164484326	164484624
chr1	164490014	164490296
chr1	164494140	164495040
chr1	164495190	164495437
chr1	164522439	164522806
chr1	164531836	164532074
chr1	164551059	164551377
chr1	164552518	164553126
chr11	6486925	6487827
chr11	6489340	6489726
chr11	65099813	65100597
chr11	65110050	65110624
chr1	165613962	165614307
chr1	165615499	165615741
chr1	165617528	165617824
chr11	65812511	65812802
chr1	165861249	165861487
chr1	165861679	165862045
chr1	165882169	165882770
chr1	166142323	166142854
chr1	166152049	166152250
chr1	166154175	166154544
chr1	166154776	166155363
chr11	66304365	66304927
chr11	66846100	66846333
chr11	66919962	66920395
chr11	66932745	66933239
chr11	66966501	66967349
chr11	66984555	66984767
chr11	67011524	67012180
chr11	67017722	67018938
chr1	167021181	167022260
chr11	67042976	67043307
chr1	167222498	167223134
[truncated: 12,803 more rows]

## Sheet: primed_pooled_mm10
chr10	100025480	100026434
chr10	100050990	100052135
chr10	100101410	100102372
chr10	100109303	100112996
chr10	100159812	100160620
chr10	100200225	100201056
chr10	100402336	100402758
chr10	101104963	101105435
chr10	101118683	101119143
chr10	101166262	101168428
chr10	101335159	101335625
chr10	101582880	101583962
chr10	101640663	101641223
chr10	101798895	101799285
chr10	102017027	102018081
chr10	102205924	102207394
chr10	102244590	102245274
chr10	102575664	102577177
chr10	102684733	102686066
chr10	10268778	10269722
chr10	102689907	102690481
chr10	102735034	102737210
chr10	102895577	102898010
chr10	103166383	103168660
chr10	103222266	103226901
chr10	103322730	103324472
chr10	103352917	103354548
chr10	103384394	103384754
chr10	103406599	103408326
chr10	103461935	103463996
chr10	10383453	10385346
chr10	103928109	103928454
chr10	103958372	103959769
chr10	104218422	104219094
chr10	104435583	104436074
chr10	104473824	104474678
chr10	104511048	104512575
chr10	104520112	104521198
chr10	104528103	104528389
chr10	104565352	104565838
chr10	10477374	10477936
chr10	104948659	104949706
chr10	105114701	105118311
chr10	105183613	105185648
chr10	105189404	105190448
chr10	105223735	105224034
chr10	105226085	105226449
chr10	105232777	105233626
chr10	105398381	105401061
chr10	105469368	105471030
chr10	105479072	105480308
chr10	105507666	105511047
chr10	105522444	105525322
chr10	105544146	105545211
chr10	105601421	105602307
chr10	105626539	105627651
chr10	105638887	105640380
chr10	105671605	105672594
chr10	105677908	105678454
chr10	105747783	105748118
chr10	105787816	105788339
chr10	105790454	105791601
chr10	105801575	105802673
chr10	105818185	105819200
chr10	105865069	105865668
chr10	105982532	105982907
chr10	106023862	106024255
chr10	106416507	106417830
chr10	106427964	106428251
chr10	106460301	106462558
chr10	106609456	106609754
chr10	106666514	106666867
chr10	106814706	106816197
chr10	106915487	106916692
chr10	106918860	106919535
chr10	106927979	106929480
chr10	106953006	106953293
chr10	10700210	10701195
chr10	107203374	107204059
chr10	10724581	10726813
chr10	107332551	107333153
chr10	107394264	107395071
chr10	107446496	107447256
chr10	107532670	107533138
chr10	107545478	107546118
chr10	107606426	107606793
chr10	107609637	107611317
chr10	10766041	10766610
chr10	107733661	107736488
chr10	107756640	107757135
chr10	107804098	107805515
chr10	107888061	107888347
chr10	107902186	107903183
chr10	107930499	107932894
chr10	108017710	108018301
chr10	108033086	108033397
chr10	10812828	10813466
chr10	108172663	108174656
chr10	108180980	108186055
chr10	108191347	108192646
chr10	108193793	108195846
chr10	108227305	108227675
chr10	108238185	108239851
chr10	108249880	108252786
chr10	108269947	108271768
chr10	108274243	108274793
chr10	108276662	108278081
chr10	108303101	108305468
chr10	108306747	108308047
chr10	108320493	108321214
chr10	108323671	108324526
chr10	108343225	108345070
chr10	108345166	108345547
chr10	108348829	108356972
chr10	108368422	108368983
chr10	108371396	108372855
chr10	108373388	108374024
chr10	108380399	108381698
chr10	108384076	108386061
chr10	108387453	108390456
chr10	108421476	108422298
chr10	108466395	108466775
chr10	108504851	108506910
chr10	108514617	108516800
chr10	108518662	108519619
chr10	108545842	108546502
chr10	108572658	108573498
chr10	108580646	108582000
chr10	108669783	108670123
chr10	108690978	108692248
chr10	10872085	10872886
chr10	108765500	108766615
chr10	108768264	108769915
chr10	109079321	109080181
chr10	109300015	109300522
chr10	109435356	109437119
chr10	109438569	109439774
chr10	109466842	109467347
chr10	109480060	109480592
chr10	109514938	109515238
chr10	10952719	10953530
chr10	109603393	109604370
chr10	109662988	109663749
chr10	109827745	109829319
chr10	109835967	109837239
chr10	109921150	109921934
chr10	10992164	10992588
chr10	109986180	109987927
chr10	110034483	110034886
chr10	110049589	110049946
chr10	110053888	110054174
chr10	110118678	110122559
chr10	110126260	110128160
chr10	110154301	110154811
chr10	11028745	11029738
chr10	11032159	11033501
chr10	11035756	11037102
chr10	11038769	11039440
chr10	110442988	110443404
chr10	11045135	11045772
chr10	110533570	110534931
chr10	11062805	11063471
chr10	110759521	110761230
chr10	110765101	110766500
chr10	110772967	110773547
chr10	110780730	110782876
chr10	110794277	110797467
chr10	110799566	110800455
chr10	110820912	110822696
chr10	110873496	110874127
chr10	110903706	110904266
chr10	110938964	110943291
chr10	110950532	110951777
chr10	110976332	110978541
chr10	110991119	110992833
chr10	111019153	111020447
chr10	111029136	111029566
chr10	111054462	111056446
chr10	111089700	111090160
chr10	111114611	111115065
chr10	111123116	111123463
chr10	111143971	111144827
chr10	111204879	111207810
chr10	111223340	111223806
chr10	11124102	11124752
chr10	111317968	111318597
chr10	111334078	111334424
chr10	111354444	111355041
chr10	111357660	111359484
chr10	111360208	111362197
chr10	111385368	111386066
chr10	111388506	111390597
chr10	111398349	111399387
chr10	111416078	111417652
chr10	111437339	111438320
chr10	111488647	111488933
chr10	111550749	111551532
chr10	111557654	111560582
chr10	111569237	111571242
chr10	111579071	111580426
chr10	111599702	111601159
chr10	111623768	111625778
chr10	111631813	111632239
chr10	111639971	111640305
chr10	111679977	111681875
chr10	111723424	111724472
chr10	111739202	111740804
chr10	111761387	111763070
chr10	111777142	111778052
chr10	111799581	111800531
chr10	111815753	111816533
chr10	111836186	111836886
chr10	111849345	111849686
chr10	111898792	111899603
chr10	111900462	111901874
chr10	111913257	111915067
chr10	111979990	111983068
chr10	11199645	11200738
chr10	112073270	112073784
chr10	112204144	112204497
chr10	112221767	112222749
chr10	112235167	112235780
chr10	11225133	11226513
chr10	112353324	112353841
chr10	112381989	112384254
chr10	112386312	112387985
chr10	11240185	11241250
chr10	11242487	11244361
chr10	112453540	112454907
chr10	11256380	11256680
chr10	11269001	11269972
chr10	11273146	11273712
chr10	112797911	112799004
chr10	112882858	112884295
chr10	112893459	112893981
chr10	112972832	112973929
chr10	11303010	11303359
chr10	113113069	113114903
chr10	113139096	113140838
chr10	113194406	113195709
chr10	113198361	113198781
chr10	11329503	11329928
chr10	113431974	113434174
chr10	113474430	113475581
chr10	113522280	113523169
chr10	113560974	113562535
chr10	114119521	114119823
chr10	114141038	114142024
chr10	114143342	114143664
chr10	114182230	114183420
chr10	114185448	114185788
chr10	114367507	114368218
chr10	114517500	114518175
chr10	114608064	114608703
chr10	114618150	114618654
chr10	114694542	114695181
chr10	114841220	114842095
chr10	114852552	114855901
chr10	114964980	114967236
chr10	115005406	115006151
chr10	115168992	115170282
chr10	115200081	115202476
chr10	115222965	115223459
chr10	115226727	115227926
chr10	115235473	115238265
chr10	115241388	115243407
chr10	115261102	115261700
chr10	115270573	115272568
chr10	115282945	115285374
chr10	115286636	115290179
chr10	115293304	115296580
chr10	115300104	115302422
chr10	115349072	115351193
chr10	115374327	115376164
chr10	115390848	115391271
chr10	115395965	115396596
chr10	11539872	11541570
chr10	115421323	115422931
chr10	115492055	115494780
chr10	115556442	115557614
chr10	115561588	115562633
chr10	115703687	115704285
chr10	115807859	115809567
chr10	115909220	115910669
chr10	115929989	115931929
chr10	115941589	115942776
chr10	116235107	116236276
chr10	116260712	116260986
chr10	116267049	116269532
chr10	116287092	116289362
chr10	116313081	116314347
chr10	116370266	116372377
chr10	116499211	116501643
chr10	116509103	116509527
chr10	116518237	116519565
chr10	116528840	116530178
chr10	116531843	116535954
chr10	116538754	116542751
chr10	116544634	116545024
chr10	116550396	116551315
chr10	116591176	116591474
chr10	116637133	116639301
chr10	116645132	116646609
chr10	116654062	116654392
chr10	116669577	116670486
chr10	116674467	116676118
chr10	116678951	116680239
chr10	116694897	116697529
chr10	116786795	116787223
chr10	116793044	116794349
chr10	116807961	116809926
chr10	116865245	116865697
chr10	116883209	116884425
chr10	116931345	116932020
chr10	116941417	116943211
chr10	117051492	117055735
chr10	117081689	117082288
chr10	117091218	117092083
chr10	117094161	117095751
chr10	117098678	117100367
chr10	117105057	117107678
chr10	117111355	117114347
chr10	117117966	117118802
chr10	117124321	117129644
chr10	117134185	117134499
chr10	117141003	117141627
chr10	117171620	117175624
chr10	117192130	117193128
chr10	117194751	117195836
chr10	117214814	117215167
chr10	117216311	117218678
chr10	117275878	117276474
chr10	117312094	117312638
chr10	117339030	117339850
chr10	117353561	117353860
chr10	117366615	117371645
chr10	117406414	117407298
chr10	117426032	117426401
chr10	117464615	117465105
chr10	117531776	117532589
chr10	117562770	117565326
chr10	117659700	117660231
chr10	117688521	117689717
chr10	117691405	117695761
chr10	117697023	117700268
chr10	117730977	117732014
chr10	117737284	117739600
chr10	117776094	117777109
chr10	11780904	11781828
chr10	117823494	117834352
chr10	117835769	117840382
chr10	117882733	117885058
chr10	117909096	117910877
chr10	117932133	117932445
chr10	117939682	117941587
chr10	117978858	117979711
chr10	117981143	117983473
chr10	117984725	117985829
chr10	117994559	117996003
chr10	118007070	118008192
chr10	118034098	118035006
chr10	118076551	118077555
chr10	11807790	11808211
chr10	118114409	118115149
chr10	118164571	118165972
chr10	118195081	118195472
chr10	11832575	11833381
chr10	11840921	11841265
chr10	11844800	11847834
chr10	118455527	118456443
chr10	118470222	118470966
chr10	118504119	118507109
chr10	118656514	118656932
chr10	118665031	118666971
chr10	118711183	118712169
chr10	118721925	118722970
chr10	118746792	118748018
chr10	11875002	11875446
chr10	118754347	118754722
chr10	118763182	118763528
chr10	118786722	118787580
chr10	118810998	118811308
chr10	118987995	118988621
chr10	118993629	118994537
chr10	119006042	119007356
chr10	119010717	119011991
chr10	119040434	119040749
chr10	119080648	119081572
chr10	119103582	119103990
chr10	119106684	119113532
chr10	119114764	119116281
chr10	119145711	119152218
chr10	119197849	119198922
chr10	119204188	119205735
chr10	119218026	119222453
chr10	119230458	119231658
chr10	119270508	119270892
chr10	119335303	119335845
chr10	119431461	119432156
chr10	119483065	119484647
chr10	119533688	119535897
chr10	119584306	119585381
chr10	119604275	119604561
chr10	119609891	119610504
chr10	119623116	119623486
chr10	119658130	119658945
chr10	119665863	119668261
chr10	119670454	119670894
chr10	119684523	119684809
chr10	119749396	119749716
chr10	119789369	119789976
chr10	119803299	119804664
chr10	119833216	119834808
chr10	119837561	119840529
chr10	119858763	119860392
chr10	119930069	119931722
chr10	119935774	119936060
chr10	119943540	119944218
chr10	120025010	120025696
chr10	120089136	120093571
chr10	120096181	120097591
chr10	120100519	120101518
chr10	120123960	120125160
chr10	120134430	120135046
chr10	120140669	120142604
chr10	12018129	12019362
chr10	120186881	120187256
chr10	120232933	120234682
chr10	120263272	120263675
chr10	12034758	12035527
chr10	120440930	120442779
chr10	120460100	120463522
chr10	120492892	120493690
chr10	120496989	120499813
chr10	120506847	120508466
chr10	120514262	120517828
chr10	120535803	120536124
chr10	120557861	120559231
chr10	120603970	120606628
chr10	120608952	120611153
chr10	120660129	120661821
chr10	120666645	120667202
chr10	120671962	120675114
chr10	120680660	120682885
chr10	120751412	120751964
chr10	12081211	12082689
chr10	120914743	120915581
chr10	120925869	120926988
chr10	120949605	120957861
chr10	120961808	120967893
chr10	120990659	120991227
chr10	121010892	121011526
chr10	121055082	121055973
chr10	12125860	12126177
chr10	121276716	121277567
chr10	121340415	121341413
chr10	121446558	121448930
chr10	121541976	121543314
chr10	121547248	121548366
chr10	121550365	121551940
chr10	121576634	121578059
chr10	121594472	121596879
chr10	121599554	121608753
chr10	121611556	121612322
chr10	121613050	121615631
chr10	121634036	121636029
chr10	121657114	121657832
chr10	121659483	121660045
chr10	121697672	121698185
chr10	12174505	12175349
chr10	121745167	121748047
chr10	121758855	121759906
chr10	121775197	121776594
chr10	121780946	121781706
chr10	121790093	121790447
chr10	121884620	121887450
chr10	121892624	121893530
chr10	121898942	121900684
chr10	121902491	121902811
chr10	121983819	121985029
chr10	121996182	121996496
chr10	122012692	122013182
chr10	122032996	122033412
chr10	122054488	122054875
chr10	122066539	122067418
chr10	122528162	122529037
chr10	122542551	122542943
chr10	122559314	122560034
chr10	122588635	122589142
chr10	122709547	122711364
chr10	122774847	122775296
chr10	122782525	122784263
chr10	12279169	12279796
chr10	122845279	122847292
chr10	122858839	122860409
chr10	122900484	122901888
chr10	122922173	122922706
chr10	122976578	122977329
chr10	12298242	12299189
chr10	123004459	123005338
chr10	123013737	123014542
chr10	123061225	123062365
chr10	12310508	12311764
chr10	123134594	123135297
chr10	123185893	123186997
chr10	123235325	123235722
chr10	123273952	123275543
chr10	123357217	123357811
chr10	123389519	123389807
chr10	123395047	123396160
chr10	123437470	123437782
chr10	123460169	123461682
chr10	123476339	123477131
chr10	123504920	123506134
chr10	123519102	123519815
chr10	123558710	123560030
chr10	123604937	123606601
chr10	123670431	123672097
chr10	123767860	123769727
chr10	123804559	123815529
chr10	123824574	123826943
chr10	123839396	123841628
chr10	123886874	123887500
chr10	123888716	123889397
chr10	12405796	12406678
chr10	124144271	124144873
chr10	124316814	124317958
chr10	124319180	124321315
chr10	124400278	124401061
chr10	124506618	124508041
chr10	12456671	12457535
chr10	124630686	124631054
chr10	124631167	124631582
chr10	12473032	12475630
chr10	124827399	124827734
chr10	12502519	12504718
chr10	125164138	125166045
chr10	125167578	125169275
chr10	125219663	125220897
chr10	12523185	12524331
chr10	12526074	12528338
chr10	125275318	125275720
chr10	125278033	125279661
chr10	12530095	12531712
chr10	125342089	125343700
chr10	12534546	12535628
chr10	12537399	12538293
chr10	125395485	125396365
chr10	12559448	12561000
chr10	125607550	125608630
chr10	12562349	12563546
chr10	125673586	125673905
chr10	125764273	125764751
chr10	125805295	125806780
chr10	12583838	12585453
chr10	125863721	125864575
chr10	125876181	125877208
chr10	125896021	125896715
chr10	125916409	125918247
chr10	125925086	125925890
chr10	125937862	125945623
chr10	12595123	12595479
chr10	125952874	125953264
chr10	12597076	12597436
chr10	125984191	125987700
chr10	126028893	126029210
chr10	126055681	126057215
chr10	126376643	126377988
chr10	12639738	12640138
chr10	126410991	126412671
chr10	126437869	126439931
chr10	126478860	126480820
chr10	12658103	12658698
chr10	126636471	126637003
chr10	126640870	126643064
chr10	126660947	126661233
chr10	126763135	126764761
chr10	126782902	126784021
chr10	126802681	126803273
chr10	126828224	126828981
chr10	126832403	126833901
chr10	126894749	126896371
chr10	126915612	126916369
chr10	126917581	126918173
chr10	126918849	126919197
chr10	126939074	126939406
chr10	126946921	126950272
chr10	127022881	127024064
chr10	12704194	12707256
chr10	127102496	127104461
chr10	127127646	127133020
chr10	127135030	127136033
chr10	127145130	127149428
chr10	127202631	127206254
chr10	12722045	12722533
chr10	127244804	127246417
chr10	12724789	12727160
chr10	127251642	127253166
chr10	127255620	127256607
chr10	127295871	127296979
chr10	12729837	12732526
chr10	127299412	127300157
chr10	127362232	127363958
chr10	127403468	127405919
chr10	127453230	127453843
chr10	127477229	127478369
chr10	127491130	127491568
chr10	127574607	127575508
chr10	127635966	127636545
chr10	127682835	127683238
chr10	12785190	12785545
chr10	127934620	127935160
chr10	127936451	127937485
chr10	127945427	127946174
chr10	127950287	127951344
chr10	127954117	127957474
chr10	12795452	12797405
chr10	127962496	127963336
chr10	127968267	127969197
chr10	127974175	127976690
chr10	12804481	12806427
chr10	12808473	12810107
chr10	128104242	128104671
chr10	128107886	128113602
chr10	128120819	128121335
chr10	128123539	128130715
chr10	128131783	128134969
chr10	128146260	128146912
chr10	128158025	128160959
chr10	128201372	128202213
chr10	12825733	12827812
chr10	128277534	128279069
chr10	128280850	128287133
chr10	128312944	128314391
chr10	128330653	128331020
chr10	128423539	128427983
chr10	128433409	128435006
chr10	128438557	128441996
chr10	128449135	128449421
chr10	128504549	128505818
chr10	128534879	128535451
chr10	128577428	128579229
chr10	128601479	128602860
chr10	128655322	128658308
chr10	128720679	128722314
chr10	128724857	128725954
chr10	12874715	12875250
chr10	128754440	128756464
chr10	128757333	128764972
chr10	128773409	128774147
chr10	128776531	128777876
chr10	128779101	128779749
chr10	12881883	12882523
chr10	128828649	128829824
chr10	12882994	12883947
chr10	128842126	128843701
chr10	128846337	128846747
chr10	129101221	129101954
chr10	129310503	129310896
chr10	129400499	129401614
chr10	12955387	12956894
chr10	129826483	129827921
chr10	129830978	129832444
chr10	12987760	12988980
chr10	130088626	130089069
chr10	13013771	13015104
chr10	13018918	13020436
chr10	13022354	13024931
chr10	130244273	130244784
chr10	130287293	130288421
chr10	130379514	130379842
chr10	13040241	13040740
chr10	130523902	130524473
chr10	130527651	130529131
chr10	130585832	130586515
chr10	13100269	13100725
chr10	13101863	13103616
chr10	13116739	13118351
chr10	13149430	13149867
chr10	13167347	13167809
chr10	13169912	13170291
chr10	13206091	13207661
chr10	13285487	13286849
chr10	13332988	13333298
chr10	13335858	13336279
chr10	13569752	13570398
chr10	13576353	13577440
chr10	13586990	13588880
chr10	13631239	13632662
chr10	13641907	13642263
chr10	13693696	13694393
chr10	13746468	13747130
chr10	13764848	13765912
chr10	13768306	13769589
chr10	13822005	13823140
chr10	13849177	13849766
chr10	13861205	13861996
chr10	13924832	13925254
chr10	13971991	13973121
chr10	13990571	13991246
chr10	14023406	14023852
chr10	14047705	14048514
chr10	14072094	14077452
chr10	14080810	14083859
chr10	14164994	14165547
chr10	14282316	14282741
chr10	14313025	14314652
chr10	14321761	14324044
chr10	14327991	14329371
chr10	14332480	14334378
chr10	14356340	14357135
chr10	14459380	14461940
chr10	14570320	14571654
chr10	14573969	14574680
chr10	14678376	14680009
chr10	14697055	14698865
chr10	14833725	14834237
chr10	15299396	15300958
chr10	15522756	15523341
chr10	15553237	15554380
chr10	15702280	15703214
chr10	15727797	15728213
chr10	15749102	15751581
chr10	15757187	15758498
chr10	15759844	15760178
chr10	15780745	15781161
chr10	15813234	15815868
chr10	15825634	15827275
chr10	15883239	15884277
chr10	16032976	16034026
chr10	16050028	16050930
chr10	16474131	16475319
chr10	16587977	16590774
chr10	16600920	16601509
chr10	16838431	16839352
chr10	17082895	17083651
chr10	17150258	17150590
chr10	17178981	17179995
chr10	17200789	17201145
chr10	17212127	17216030
chr10	17225256	17226141
chr10	17253232	17255324
chr10	17287669	17289334
chr10	17295853	17296381
chr10	17306666	17307330
chr10	17330625	17334422
chr10	17355073	17356851
chr10	17367161	17367954
chr10	17373905	17374695
chr10	17393000	17393977
chr10	17395644	17396805
chr10	17448345	17448749
chr10	17478645	17479535
chr10	17490182	17492012
chr10	17511541	17512585
chr10	17527522	17529402
chr10	17542055	17542614
chr10	17559471	17560770
chr10	17562599	17565696
chr10	17591783	17593276
chr10	17599010	17600765
chr10	17622000	17624050
chr10	17645118	17646324
chr10	17647841	17648502
chr10	17680555	17681182
chr10	17697304	17698500
chr10	17776224	17777573
chr10	17780854	17781397
chr10	17807279	17809584
chr10	17814995	17815775
chr10	17842915	17843557
chr10	17869340	17870239
chr10	18002873	18004795
chr10	18072729	18073022
chr10	18090097	18091344
chr10	18133697	18134113
chr10	18185642	18188345
chr10	18251164	18252311
chr10	18296997	18297467
chr10	18323553	18325981
chr10	18333098	18336944
chr10	18350729	18351024
chr10	18356048	18357048
chr10	18374856	18376216
chr10	18381855	18382584
chr10	18385730	18386383
chr10	18393564	18393852
chr10	18399510	18401125
chr10	18429927	18432369
chr10	18435647	18438062
chr10	18477300	18483704
chr10	18488743	18489386
chr10	18493669	18494842
chr10	18496875	18498201
chr10	18501785	18502690
chr10	18563851	18564824
chr10	18570183	18574348
chr10	18578639	18587344
chr10	18604238	18605473
chr10	18613123	18613561
chr10	18625118	18625607
chr10	18642071	18646903
chr10	18664011	18664370
chr10	18749388	18751178
chr10	18795858	18797402
chr10	18869943	18871553
chr10	18872935	18873364
chr10	18907678	18911158
chr10	18917255	18917644
chr10	18943451	18944464
chr10	18987038	18988141
chr10	18999725	19000390
chr10	19123393	19124328
chr10	19153064	19155398
chr10	19177020	19178339
chr10	19185718	19186481
chr10	19195596	19196108
chr10	19279529	19280132
chr10	19300347	19300795
chr10	19309707	19310801
chr10	19316270	19318550
chr10	19328873	19330520
chr10	19369653	19373258
chr10	19379965	19381285
chr10	19402422	19405835
chr10	19412465	19416009
chr10	19424079	19424440
chr10	19431715	19433855
chr10	19441039	19442463
chr10	19443523	19444596
chr10	19491436	19492198
chr10	19493871	19495672
chr10	19835270	19838992
chr10	19870959	19872952
chr10	19899833	19901866
chr10	19964528	19966057
chr10	20022607	20023815
chr10	20030122	20031427
chr10	20073129	20073995
chr10	20088022	20092532
chr10	20104401	20104753
chr10	20135085	20135793
chr10	20160337	20162305
chr10	20166454	20167908
chr10	20192668	20196712
chr10	20215728	20222607
chr10	20224240	20225636
chr10	20226766	20228072
chr10	20242052	20245699
chr10	20263897	20265944
chr10	20289944	20291075
chr10	20323424	20323769
chr10	20361645	20363894
chr10	20373407	20373712
chr10	20378708	20379953
chr10	20396600	20396995
chr10	20409678	20411352
chr10	20493876	20494573
chr10	20504237	20505852
chr10	20507586	20508484
chr10	20516940	20522072
chr10	20736977	20737772
chr10	20836731	20837727
chr10	20992819	20997527
chr10	21000417	21001288
chr10	21014033	21015147
chr10	21027636	21028794
chr10	21034331	21035166
chr10	21063262	21069798
chr10	21074674	21078048
chr10	21118613	21121412
chr10	21140141	21140842
chr10	21144569	21147667
chr10	21150616	21152082
chr10	21178151	21179148
chr10	21187693	21190296
chr10	21222449	21223009
chr10	21251575	21253018
chr10	21332677	21336264
chr10	21353238	21354353
chr10	21419105	21420827
chr10	21427262	21428665
chr10	21435035	21436022
chr10	21438478	21440460
chr10	21467052	21468012
chr10	21537917	21539816
chr10	21545194	21548433
chr10	21554840	21556470
chr10	21679095	21679480
chr10	21701436	21702416
chr10	21705051	21707612
chr10	21715612	21716664
chr10	21718034	21718717
chr10	21739457	21740473
chr10	21778668	21779560
chr10	21789030	21794031
chr10	21795901	21796716
chr10	21834621	21835731
chr10	21862502	21863422
chr10	21865338	21867640
chr10	21887292	21892657
chr10	21896451	21896930
chr10	21902222	21902605
chr10	21904716	21910009
chr10	21911136	21912163
chr10	21927446	21928548
chr10	21940825	21941702
chr10	21946577	21947270
chr10	21952447	21954846
chr10	21956831	21959742
chr10	21961106	21963242
chr10	21970295	21971778
chr10	22043650	22044047
chr10	22047110	22047650
chr10	22199970	22201080
chr10	22296877	22298310
chr10	22389659	22390816
chr10	22396760	22397172
chr10	22412804	22415000
chr10	22461030	22461461
chr10	22582676	22584167
chr10	22591460	22592844
chr10	22594184	22595234
chr10	22633073	22634242
chr10	22653637	22654670
chr10	22658746	22659124
chr10	22676043	22676534
chr10	22697055	22700869
chr10	22702910	22704527
chr10	22710629	22711178
chr10	22746927	22747928
chr10	22750309	22752699
chr10	23193641	23196700
chr10	23220488	23220924
chr10	23255760	23256887
chr10	23270611	23271876
chr10	23277079	23277715
chr10	23371589	23374299
chr10	23541618	23542818
chr10	23819394	23821178
chr10	23836602	23841771
chr10	24015546	24016045
chr10	24066098	24068272
chr10	24085794	24086932
chr10	24139655	24140044
chr10	24158639	24159694
chr10	24172465	24173816
chr10	24179318	24179932
chr10	24192282	24192843
chr10	24282535	24282872
chr10	24291616	24291979
chr10	24298116	24299008
chr10	24357011	24358477
chr10	24364512	24365714
chr10	24388381	24388738
chr10	24395975	24400984
chr10	24520386	24521302
chr10	24552055	24554410
chr10	24556995	24559657
chr10	24569236	24570172
chr10	24579630	24580599
chr10	24624962	24625637
chr10	24633752	24635718
chr10	24638725	24640172
chr10	24648085	24651431
chr10	24682448	24685885
chr10	24743193	24743690
chr10	24753598	24755141
chr10	24765017	24766942
chr10	24789693	24790365
chr10	24810410	24814397
chr10	24817713	24820641
chr10	24823560	24824331
chr10	24915723	24917724
chr10	24972710	24974093
chr10	25023436	25026002
chr10	25032765	25034819
chr10	25041849	25042835
chr10	25117395	25119960
chr10	25121958	25122738
chr10	25139855	25141233
chr10	25161830	25163986
chr10	25190250	25192867
chr10	25205865	25209155
chr10	25217559	25222112
chr10	25224939	25226170
chr10	25236578	25239684
chr10	25249752	25251834
chr10	25257692	25258920
chr10	25268284	25269294
chr10	25274537	25275957
chr10	25278628	25282155
chr10	25290816	25291853
chr10	25317479	25320252
chr10	25366544	25367446
chr10	25369193	25374797
chr10	25415536	25416159
chr10	25449067	25449752
chr10	25453201	25453776
chr10	25499918	25500333
chr10	25512423	25513142
chr10	25617490	25618475
chr10	25621069	25622424
chr10	25677606	25678663
chr10	25681272	25682784
chr10	25685754	25687717
chr10	25695230	25696358
chr10	25728392	25730985
chr10	25754368	25754751
chr10	25762340	25763958
chr10	25771540	25772840
chr10	25788865	25790282
chr10	25852853	25853720
chr10	25868454	25869412
chr10	25874426	25875192
chr10	25907957	25910550
chr10	25927427	25930021
chr10	25983409	25985030
chr10	25997195	25997802
chr10	26013563	26014491
chr10	26021168	26021850
chr10	26034796	26036320
chr10	26152647	26153330
chr10	26238831	26240646
chr10	26243318	26244092
chr10	26275531	26276487
chr10	26283169	26283741
chr10	26309415	26310797
chr10	26324529	26328713
chr10	26343780	26348946
chr10	26352347	26354758
chr10	26454734	26455421
chr10	26467814	26469996
chr10	26493017	26493313
chr10	26520294	26521915
chr10	26544734	26545326
chr10	26564465	26564813
chr10	26633059	26635461
chr10	26686652	26687475
chr10	26699650	26702468
chr10	26713817	26714632
chr10	26752739	26753685
chr10	26759141	26760509
chr10	26778665	26778977
chr10	26803402	26805292
chr10	26822547	26829181
chr10	26848916	26849204
chr10	26870723	26871222
chr10	26875593	26878146
chr10	26883722	26885758
chr10	26949907	26950862
chr10	27040240	27040616
chr10	27146991	27147487
chr10	27155163	27155449
chr10	27160513	27161118
chr10	27170676	27175938
chr10	27207024	27207719
chr10	27313091	27315570
chr10	27475468	27476018
chr10	27645375	27647299
chr10	27652288	27653644
chr10	27863248	27864013
chr10	27892197	27893216
chr10	27971196	27972865
chr10	27982430	27984328
chr10	28000387	28000863
chr10	28028700	28031161
chr10	28097712	28098404
chr10	28129652	28130894
chr10	28164062	28164676
chr10	28166387	28167527
chr10	28174427	28180051
chr10	28191500	28193732
chr10	28223700	28225841
chr10	28231369	28233581
chr10	28250503	28251762
chr10	28325231	28326742
chr10	28349408	28351193
chr10	28379826	28381526
chr10	28405971	28406429
chr10	28414088	28414504
chr10	28424919	28426738
chr10	28492241	28494732
chr10	28517238	28518863
chr10	28540754	28542535
chr10	28565711	28566182
chr10	28586770	28587179
chr10	28635075	28636980
chr10	28645391	28645723
chr10	28649353	28650311
chr10	29084609	29085215
chr10	29098936	29100024
chr10	29217034	29218551
chr10	29285229	29286832
chr10	29595422	29595904
chr10	29659394	29659904
chr10	29707811	29709235
chr10	29711121	29711492
chr10	29850784	29851872
chr10	29854829	29857149
chr10	29860140	29860592
chr10	29866345	29867896
chr10	29903816	29905572
chr10	29907418	29908902
chr10	29921678	29922412
chr10	29931812	29932965
chr10	29943758	29945353
chr10	29989936	29990729
chr10	30106253	30108645
chr10	30110196	30110743
chr10	30260905	30261970
chr10	30315723	30316219
chr10	30366246	30372054
chr10	30388262	30392087
chr10	30396044	30397146
chr10	30405917	30406332
chr10	30583758	30585047
chr10	30638132	30638894
chr10	30718526	30721050
chr10	30745011	30745923
chr10	30763199	30763641
chr10	30767971	30768913
chr10	30781153	30781809
chr10	30783602	30786576
chr10	30809677	30810145
chr10	30810334	30810807
chr10	30945018	30946937
chr10	30951977	30953370
chr10	30979658	30980749
chr10	31214550	31214847
chr10	31220577	31220871
chr10	31296382	31297110
chr10	31303091	31304281
chr10	31327137	31328598
chr10	31334132	31334660
chr10	31342790	31343204
chr10	31346991	31347514
chr10	31392997	31393567
chr10	31400477	31401707
chr10	31426615	31437100
chr10	31528068	31529184
chr10	31533268	31533898
chr10	3155185	3155547
chr10	31596524	31597716
chr10	31615110	31615994
chr10	31646103	31646833
chr10	31649041	31652177
chr10	31788224	31789959
chr10	3181130	3183074
chr10	32075391	32075766
chr10	32091173	32092559
chr10	32102488	32103238
chr10	3228016	3228334
chr10	3234401	3234783
chr10	3236859	3237652
chr10	32424877	32425188
chr10	32590301	32590830
chr10	32592806	32595174
chr10	32622458	32624776
chr10	32630449	32631618
chr10	32737629	32739812
chr10	32943463	32943842
chr10	32946449	32947073
chr10	32980537	32981335
chr10	32983472	32984104
chr10	33340485	33340844
chr10	33362860	33363377
chr10	33419104	33420070
chr10	33644837	33645352
chr10	33723163	33724782
chr10	33805820	33806328
chr10	33869497	33871498
chr10	33876743	33877104
chr10	33935756	33937145
chr10	33960640	33962080
chr10	33986423	33986992
chr10	34013126	34013418
chr10	34065929	34067437
chr10	34110847	34111605
chr10	34115613	34117192
chr10	34139599	34140181
chr10	34156506	34157207
chr10	34166011	34166572
chr10	34176320	34176885
chr10	34184577	34190299
chr10	34192503	34194374
chr10	34200816	34201290
chr10	34213829	34214940
chr10	34240875	34242563
chr10	34327990	34328657
chr10	34446771	34447928
chr10	34449859	34450222
chr10	34618478	34618784
chr10	34868863	34870258
chr10	35001404	35001702
chr10	35013962	35014426
chr10	35015857	35017269
chr10	35098333	35098630
chr10	35136135	35138183
chr10	35144195	35146373
chr10	35155078	35156597
chr10	35229968	35231788
chr10	35264938	35266187
chr10	3530530	3531651
chr10	35424814	35425445
chr10	35428465	35429303
chr10	35645210	35645721
chr10	35649075	35650483
chr10	35654474	35655478
chr10	35685359	35685835
chr10	3572648	3573077
chr10	3573864	3574862
chr10	3589078	3589825
chr10	3591208	3592421
chr10	36077620	36078761
chr10	36087066	36088305
chr10	36174733	36175859
chr10	36177018	36177656
chr10	36204518	36205374
chr10	36326957	36327310
chr10	36396464	36396934
chr10	3644627	3648122
chr10	36470972	36471852
chr10	36483712	36485841
chr10	36520462	36521459
chr10	36543249	36543590
chr10	36556469	36556771
chr10	36566922	36568558
chr10	3661774	3663720
chr10	36622248	36625805
chr10	36629645	36630215
chr10	36749919	36750254
chr10	36751940	36755379
chr10	3675645	3676509
chr10	36803370	36803982
chr10	36845646	36846618
chr10	36893503	36896039
chr10	36897930	36899751
chr10	36954809	36955778
chr10	3696590	3697205
chr10	36981201	36981576
chr10	36998955	37002574
chr10	37014584	37018873
chr10	37022047	37022578
chr10	37113199	37113613
chr10	37172260	37173425
chr10	37214408	37215034
chr10	37217896	37224655
chr10	37227956	37228414
chr10	37251423	37252766
chr10	37322888	37323989
chr10	37337151	37338994
chr10	37372690	37373177
chr10	37376294	37379186
chr10	37396798	37398322
chr10	3746033	3747289
chr10	37468000	37468607
chr10	37494038	37494686
chr10	37506243	37506815
chr10	37537918	37538542
chr10	37558949	37560134
chr10	37589036	37590453
chr10	37617937	37618777
chr10	37626129	37628324
chr10	37636615	37637264
chr10	37665844	37669572
chr10	37700831	37701459
chr10	37715589	37716499
chr10	37722121	37722947
chr10	37841545	37842793
chr10	3784512	3786234
chr10	3808010	3810427
chr10	38184945	38185743
chr10	38190732	38191456
chr10	3829356	3830469
chr10	3834590	3836347
chr10	38383068	38383503
chr10	3841777	3842443
chr10	38553640	38554304
chr10	3858266	3859817
chr10	3881338	3881636
chr10	38849778	38850442
chr10	3886165	3887174
chr10	3896832	3897581
chr10	38972434	38973614
chr10	38982372	38982704
chr10	3900476	3902097
chr10	39005452	39005863
chr10	39021159	39021458
chr10	39056942	39057631
chr10	39065416	39066024
chr10	3908305	3909161
chr10	39090773	39091171
chr10	39121396	39121692
chr10	39182108	39182606
chr10	39197617	39199264
chr10	39202291	39203270
chr10	39208768	39210481
chr10	39230539	39233621
chr10	39244425	39244804
chr10	39246660	39247116
chr10	39266431	39267078
chr10	39273465	39275564
chr10	3931793	3935691
chr10	39378118	39378802
chr10	39393136	39393448
chr10	39437675	39440956
chr10	39444188	39446148
chr10	39450001	39452228
chr10	39455198	39456181
chr10	3946165	3950137
chr10	39480728	39482193
chr10	39497504	39499337
chr10	39510866	39511132
chr10	39516082	39519107
chr10	39537472	39538124
chr10	39559939	39560461
chr10	3956573	3956915
chr10	39580592	39581124
chr10	3958524	3960114
chr10	39597397	39597831
chr10	3963619	3964397
chr10	39645920	39647372
chr10	39653679	39654326
chr10	39672111	39675686
chr10	39683385	39685093
chr10	39690033	39692516
chr10	39715999	39718842
chr10	39722094	39723100
chr10	39739974	39740345
chr10	39751554	39753277
chr10	39778820	39779423
chr10	39786381	39787805
chr10	39795465	39796124
chr10	3995971	3996329
chr10	3999231	4000150
chr10	40009448	40011783
chr10	40042206	40042530
chr10	40087590	40088367
chr10	40123415	40123821
chr10	40166962	40167709
chr10	40170438	40171855
chr10	40194320	40196593
chr10	40212694	40213869
chr10	40216762	40220291
chr10	40237454	40238603
chr10	40266696	40267904
chr10	40282754	40286046
chr10	40307212	40311059
chr10	40327459	40328720
chr10	40342569	40343430
chr10	40378720	40385843
chr10	40389153	40389409
chr10	40390387	40391537
chr10	40395019	40396853
chr10	40400661	40402693
chr10	4041593	4042199
chr10	40416635	40422958
chr10	40431283	40435904
chr10	4043685	4045827
chr10	40440371	40445348
chr10	40447375	40448384
chr10	40450368	40452369
chr10	40458976	40459389
chr10	40461803	40462736
chr10	40465249	40466432
chr10	4046656	4047764
chr10	40477009	40480742
chr10	4047816	4048343
chr10	40516354	40516893
chr10	4053348	4054457
chr10	40635490	40635897
chr10	40650498	40651666
chr10	40674441	40674799
chr10	4069390	4074207
chr10	40712867	40714125
chr10	40725900	40726803
chr10	40727463	40727823
chr10	40761292	40762022
chr10	4076534	4081122
chr10	40816090	40818425
chr10	40831111	40831627
chr10	40838413	40838891
chr10	40843662	40845366
chr10	40851025	40851419
chr10	4085683	4086405
chr10	40895713	40898504
chr10	40902275	40904522
chr10	40917799	40919466
chr10	4091987	4092328
chr10	4095471	4096743
chr10	4099005	4100752
chr10	41005330	41008248
chr10	41015218	41019648
chr10	41170145	41171451
chr10	41179614	41179913
chr10	41256716	41257913
chr10	41259848	41260955
chr10	41288162	41290721
chr10	41292372	41295767
chr10	4134535	4136492
chr10	41351107	41351810
chr10	41359741	41360715
chr10	41380903	41381295
chr10	41392425	41393736
chr10	41425788	41427154
chr10	41455904	41456803
chr10	41500599	41501454
chr10	41504270	41507121
chr10	4151565	4152836
chr10	41525299	41527759
chr10	41540424	41540715
chr10	41615616	41616012
chr10	4161734	4165379
chr10	41625748	41628379
chr10	41651939	41652602
chr10	4166405	4167282
chr10	41667143	41668413
chr10	41676531	41679666
chr10	41681017	41681427
chr10	4168302	4168798
chr10	41689687	41691192
chr10	41751328	41752593
chr10	41760471	41761514
chr10	4181737	4182336
chr10	41818090	41819068
chr10	41860236	41860676
chr10	41879636	41882087
chr10	41919911	41920256
chr10	41945631	41946283
chr10	41947592	41948328
chr10	41995723	41999315
chr10	42001973	42002890
chr10	4202860	4204763
chr10	42063309	42068161
chr10	4207657	4208237
chr10	42130597	42131790
chr10	42133531	42135729
chr10	42140977	42143776
chr10	42151260	42153456
chr10	42169856	42172885
chr10	42177818	42180900
chr10	42187712	42195446
chr10	42202604	42204413
chr10	42209428	42211760
chr10	42219173	42222972
chr10	42225531	42226971
chr10	42230100	42233250
chr10	42234855	42235807
chr10	42237569	42242518
chr10	42258095	42259010
chr10	42259563	42265030
chr10	42326679	42327602
chr10	42340527	42342116
chr10	4236539	4237435
chr10	42390308	42391440
chr10	42413725	42418200
chr10	42425521	42426799
chr10	42446110	42447361
chr10	42448748	42449394
chr10	42453624	42454911
chr10	42485081	42486364
chr10	42488307	42490360
chr10	42522822	42524206
chr10	42530972	42531834
chr10	42535246	42536920
chr10	42545429	42546936
chr10	42649145	42650459
chr10	42651627	42652582
chr10	42687067	42690587
chr10	42696782	42697849
chr10	42800373	42801571
chr10	42833856	42836144
chr10	42854944	42855358
chr10	42868502	42869913
chr10	42887015	42887449
chr10	42908548	42908846
chr10	42913772	42914327
chr10	4299392	4300494
chr10	4302715	4311016
chr10	43048565	43049138
chr10	43051818	43052146
chr10	43105905	43107016
chr10	43120912	43121539
chr10	43124129	43126447
chr10	43154838	43155763
chr10	4317656	4318806
chr10	43205755	43208164
chr10	43213387	43214289
chr10	43228410	43229337
chr10	43242618	43248846
chr10	43263628	43265692
chr10	43273804	43281144
chr10	43284068	43284878
chr10	43292006	43292973
chr10	43316388	43317035
chr10	43330883	43332172
chr10	43365656	43366369
chr10	43372165	43374224
chr10	43392867	43393386
chr10	43420511	43422845
chr10	43424406	43425058
chr10	43436036	43436840
chr10	4343609	4358288
chr10	43437273	43440764
chr10	43462516	43469531
chr10	43470987	43471590
chr10	43492886	43495466
chr10	43500642	43501535
chr10	43515017	43519036
chr10	43601269	43601905
chr10	4363954	4365929
chr10	43714217	43714932
chr10	43731593	43732394
chr10	43808281	43808830
chr10	43832784	43833182
chr10	43845908	43846234
chr10	43908374	43909743
chr10	43915223	43916950
chr10	43918671	43919526
chr10	43923451	43924431
chr10	43927473	43928626
chr10	43946279	43947004
chr10	43953036	43953840
chr10	4397582	4398919
chr10	43977249	43977618
chr10	43992227	43994142
chr10	44021114	44022479
chr10	44037569	44039040
chr10	44043585	44045603
chr10	44060132	44062688
chr10	44084877	44087621
chr10	44120403	44120969
chr10	44242666	44244507
chr10	44250354	44251239
chr10	44288343	44288986
chr10	44293210	44295440
chr10	44303841	44306488
chr10	44308118	44309370
chr10	44321474	44322524
chr10	44328770	44329689
chr10	44331932	44332801
chr10	44334786	44337073
chr10	44378218	44378516
chr10	44412575	44412912
chr10	44415141	44416829
chr10	44452371	44453073
chr10	44468164	44472179
chr10	44487225	44490934
chr10	44492801	44494003
chr10	44505939	44509177
chr10	44515200	44516438
chr10	44519822	44521554
chr10	44553081	44554328
chr10	4464336	4467194
chr10	44679037	44679959
chr10	4468717	4470267
chr10	44698617	44700775
chr10	44714522	44717852
chr10	44721184	44722567
chr10	44730219	44733989
chr10	44743664	44744627
chr10	4476213	4476665
chr10	44813339	44815190
chr10	4485243	4487939
chr10	44862054	44863293
chr10	44887084	44887776
chr10	44892389	44892705
chr10	44901205	44901682
chr10	44994835	44995630
chr10	44996958	44998896
chr10	45000059	45000930
chr10	45009279	45010898
chr10	45050989	45052140
chr10	45061836	45062151
chr10	45079968	45087524
chr10	45096200	45096552
chr10	45097782	45101083
chr10	45120664	45123608
chr10	45132170	45133014
chr10	45145248	45147722
chr10	45150692	45151659
chr10	45193350	45195194
chr10	45217541	45218624
chr10	45236179	45238225
chr10	45269673	45270576
chr10	45294839	45295514
chr10	45297060	45297741
chr10	45373752	45374319
chr10	45382233	45382865
chr10	45422698	45423089
chr10	45451675	45454353
chr10	45458200	45458777
chr10	45497203	45498184
chr10	45506348	45506934
chr10	45591225	45591838
chr10	4578064	4578533
chr10	45798797	45800279
chr10	45937868	45938619
chr10	46097670	46099397
chr10	46316874	46317182
chr10	4632283	4632831
chr10	46605506	46606683
chr10	46615666	46616561
chr10	46672307	46673208
chr10	46697819	46698398
chr10	46721971	46722585
chr10	46748361	46748910
chr10	46776452	46778009
chr10	46804515	46804848
chr10	46825169	46828728
chr10	46830088	46831022
chr10	46912135	46912544
chr10	46933206	46933981
chr10	46936007	46937443
chr10	46994067	46994683
chr10	47093604	47094645
chr10	47098634	47099053
chr10	47355458	47356043
chr10	47364411	47367472
chr10	47425954	47426926
chr10	47453502	47455380
chr10	47465837	47466664
chr10	47472343	47472638
chr10	47474375	47475304
chr10	47517081	47518989
chr10	48522430	48522779
chr10	48572792	48574259
chr10	48610898	48611184
chr10	48662727	48664293
chr10	48744031	48744828
chr10	48795732	48796125
chr10	48843055	48844210
chr10	48880229	48880809
chr10	48897716	48898393
chr10	4900028	4901118
chr10	49209161	49210293
chr10	49404862	49405491
chr10	49877871	49878630
chr10	49914548	49915092
chr10	49932494	49933421
chr10	49982081	49982880
chr10	50069832	50070814
chr10	50690464	50691573
chr10	50740069	50741513
chr10	50747163	50747922
chr10	50780772	50781882
chr10	50881940	50882229
chr10	51075409	51076116
chr10	51078626	51079398
chr10	51082087	51082889
chr10	51153529	51154096
chr10	51189869	51192020
chr10	51252296	51252660
chr10	51257336	51259010
chr10	51271057	51272071
chr10	51284566	51285298
chr10	51287021	51289184
chr10	51304276	51304603
chr10	51334689	51334975
chr10	51364322	51364933
chr10	51376740	51377232
chr10	51415645	51419172
chr10	51507455	51509136
chr10	51522592	51523643
chr10	51571321	51572119
chr10	5162112	5162489
chr10	51622537	51624753
chr10	51638667	51642397
chr10	51663818	51664417
chr10	5179921	5180639
chr10	51858832	51859794
chr10	51895656	51896576
chr10	51935087	51935815
chr10	5204619	5205511
chr10	5214425	5220315
chr10	52217125	52220729
chr10	52249448	52255158
chr10	52256876	52264849
chr10	52310494	52312293
chr10	52318529	52320710
chr10	52325951	52330635
chr10	52343452	52344397
chr10	52360432	52360860
chr10	52426146	52428975
chr10	5250647	5251434
chr10	52532598	52534211
chr10	52874672	52875055
chr10	5288945	5289988
chr10	53017784	53018781
chr10	5309081	5311217
chr10	53142583	53143206
chr10	53155419	53159695
chr10	53165241	53166814
chr10	53180827	53181372
chr10	53229808	53231590
chr10	5329416	5330202
chr10	53398168	53399240
chr10	53412447	53414486
chr10	53414576	53415028
chr10	53434493	53436598
chr10	53524763	53526972
chr10	53587971	53588742
chr10	53604966	53607827
chr10	53616666	53617481
chr10	5367388	5367977
chr10	53795490	53796113
chr10	5384324	5384883
chr10	53944378	53945068
chr10	54277564	54277961
chr10	54367628	54367986
chr10	54374495	54375528
chr10	5439690	5440430
chr10	54600696	54603014
chr10	54671662	54672760
chr10	54781692	54782950
chr10	54799000	54799558
chr10	54810246	54810712
chr10	54938466	54940020
chr10	5513849	5515967
chr10	55275041	55275652
chr10	55290437	55290926
chr10	55469593	55470574
chr10	55536775	55538475
chr10	55674065	55675858
chr10	55768544	55769338
chr10	55977884	55978516
chr10	56158542	56159581
chr10	56344976	56345445
chr10	56368655	56370356
chr10	56393675	56394554
chr10	56405368	56407476
chr10	56415545	56416266
chr10	56437274	56437931
chr10	56439643	56441167
chr10	56443635	56444096
chr10	56452834	56454382
chr10	56468777	56469704
chr10	56474482	56475475
chr10	56481595	56483802
chr10	56486153	56487805
chr10	56751487	56752360
chr10	56763404	56766503
chr10	5676369	5679664
chr10	56782245	56783298
chr10	56795177	56796937
chr10	5681869	5683276
chr10	56838661	56840913
chr10	57349804	57350149
chr10	5735215	5737086
chr10	57476800	57479271
chr10	57566296	57566810
chr10	57575491	57577880
chr10	57585967	57586580
chr10	57607791	57608967
chr10	57615163	57615969
chr10	5764456	5764932
chr10	5768245	5768553
chr10	57707875	57708631
chr10	5796221	5797796
chr10	58341068	58347147
chr10	58350150	58351342
chr10	58352277	58359011
chr10	58364174	58365923
chr10	58477230	58477719
chr10	58507990	58509029
chr10	58558909	58560495
chr10	5857364	5858879
chr10	58588734	58590082
chr10	58594056	58596252
chr10	58640499	58641802
chr10	58734767	58735134
chr10	58804453	58805448
chr10	58854308	58855384
chr10	58862901	58864087
chr10	58878297	58879521
chr10	58890858	58891274
chr10	58904904	58905815
chr10	58907325	58910075
chr10	5900983	5901431
chr10	5904343	5904945
chr10	59059415	59061376
chr10	5907135	5908598
chr10	59071859	59073245
chr10	59093708	59095119
chr10	59100206	59101328
chr10	59102768	59104478
chr10	59106019	59106400
chr10	59165998	59166540
chr10	59196418	59196948
chr10	59198363	59200758
chr10	59265691	59271411
chr10	59283241	59283896
chr10	59289015	59289737
chr10	59292315	59292637
chr10	59335201	59336110
chr10	59346571	59347020
chr10	59365415	59366127
chr10	59379381	59381146
chr10	59388767	59389975
chr10	59429429	59430467
chr10	59451833	59455218
chr10	59457407	59457705
chr10	59459578	59460186
chr10	59471191	59473199
chr10	59523781	59526401
chr10	59527169	59527916
chr10	59562495	59565808
chr10	59569171	59572275
chr10	59585426	59587870
chr10	59592946	59594921
chr10	59600083	59600913
chr10	59602917	59604454
chr10	59626847	59627468
chr10	59696912	59697522
chr10	59707837	59709284
chr10	59720784	59721853
chr10	59730703	59732010
chr10	59743461	59745043
chr10	59786074	59788253
chr10	59790184	59790829
chr10	59799100	59800507
chr10	59812388	59813607
chr10	59818547	59822511
chr10	59824555	59825537
chr10	59837445	59837889
chr10	59842584	59850104
chr10	59934188	59934534
chr10	59988862	59989733
chr10	60023318	60023691
chr10	6002485	6002984
chr10	60024995	60028892
chr10	60050162	60051815
chr10	6005278	6009040
chr10	60062520	60064271
chr10	60077952	60083576
chr10	60088150	60089306
chr10	60097507	60098336
chr10	60140741	60142698
chr10	60147159	60149273
chr10	60150863	60151961
chr10	6020155	6022154
chr10	60205484	60207605
chr10	60208730	60209633
chr10	60232850	60233997
chr10	60238816	60241217
chr10	60244700	60247281
chr10	60249941	60253681
chr10	60256746	60258118
chr10	60263257	60263836
chr10	6026462	6027892
chr10	60299132	60299781
chr10	60299832	60300366
chr10	60304949	60306307
chr10	6034951	6036325
chr10	60380873	60381956
chr10	60389358	60391506
chr10	60422281	60423688
chr10	60454060	60458530
chr10	60497446	60498075
chr10	60553068	60553769
chr10	60635239	60637369
chr10	60652649	60653631
chr10	60668222	60668928
chr10	60705250	60705826
chr10	60710315	60710663
chr10	60761989	60762733
chr10	60771434	60772840
chr10	60864742	60865549
chr10	60867394	60868932
chr10	60885133	60886509
chr10	60947949	60950453
chr10	60951690	60954268
chr10	60968470	60968875
chr10	60984678	60985869
chr10	60988844	60989394
chr10	60989856	60993334
chr10	60996410	60998726
chr10	61005496	61008160
chr10	61016478	61017205
chr10	61023194	61025514
chr10	61037280	61040576
chr10	61044626	61047307
chr10	61130664	61131864
chr10	61133606	61136070
chr10	61162177	61162833
chr10	61308910	61310048
chr10	61338937	61341196
chr10	61365517	61368148
chr10	61395508	61396542
chr10	61397561	61400392
chr10	61426248	61429553
chr10	61434864	61436623
chr10	61460751	61462236
chr10	61466433	61467540
chr10	61468750	61469728
chr10	61491439	61492861
chr10	61510802	61512322
chr10	61517274	61518057
chr10	61519385	61520284
chr10	61544098	61545221
chr10	61562896	61563367
chr10	61569475	61574121
chr10	61575612	61577580
chr10	61583098	61583781
chr10	61654314	61660232
chr10	61736451	61737259
chr10	61749617	61751179
chr10	61752496	61754111
chr10	61756651	61757135
chr10	61757212	61757752
chr10	61757940	61758235
chr10	61845507	61846677
chr10	61909082	61909894
chr10	61914548	61914794
chr10	61967376	61967745
chr10	62003856	62004244
chr10	62027316	62028679
chr10	6204473	6204794
chr10	62049842	62050349
chr10	62052566	62053197
chr10	62081460	62081880
chr10	62180826	62182137
chr10	62210041	62213177
chr10	62222509	62223543
chr10	62237534	62238554
chr10	62260886	62263058
chr10	62295552	62297090
chr10	62299979	62301232
chr10	62304338	62305169
chr10	62326007	62328056
chr10	62349308	62349744
chr10	62385409	62385851
chr10	62428537	62429987
chr10	62475060	62478614
chr10	62501116	62502257
chr10	62513486	62520173
chr10	62543123	62543791
chr10	62549421	62550253
chr10	62589846	62591015
chr10	6264412	6264911
chr10	62656587	62658676
chr10	62812957	62814166
chr10	62823747	62831318
chr10	62836996	62840912
chr10	62856825	62859723
chr10	62861000	62861758
chr10	62871576	62873390
chr10	62911286	62913176
chr10	62927920	62928634
chr10	62952668	62954513
chr10	62986473	62987963
chr10	62990287	62991831
chr10	62993131	62995685
chr10	63000828	63001540
chr10	63002949	63003803
chr10	63048801	63049750
chr10	6305250	6305553
chr10	63052728	63054895
chr10	63084369	63084615
chr10	63165546	63167814
chr10	63212237	63213093
chr10	63251191	63254129
chr10	63254802	63255998
chr10	63257099	63261270
chr10	63262708	63264922
chr10	63267576	63267968
chr10	63270495	63273528
chr10	63277570	63278028
chr10	63279137	63280121
chr10	63281657	63284413
chr10	63286420	63287076
chr10	63302981	63303294
chr10	63318112	63319738
chr10	63332934	63333329
chr10	63347461	63352298
chr10	63439950	63440283
chr10	6357542	6357840
chr10	63711534	63712343
chr10	63770018	63771386
chr10	63954366	63954789
chr10	63977834	63979211
chr10	64012685	64013315
chr10	64075707	64077044
chr10	64209157	64210019
chr10	6432505	6432867
chr10	64636416	64637158
chr10	6465739	6466582
chr10	64679639	64680848
chr10	64715598	64716520
chr10	64730300	64730947
chr10	6486463	6486880
chr10	64869851	64870480
chr10	65007280	65008846
chr10	65057879	65058986
chr10	65283338	65283719
chr10	65492856	65493308
chr10	65565948	65566568
chr10	65697322	65698154
chr10	65790984	65791614
[truncated: 53,812 more rows]

## Sheet: poised_pooled_mm10
chr10	100022181	100022465
chr10	10689005	10689485
chr10	108113407	108113620
chr10	108446120	108446446
chr10	108446694	108446959
chr10	108568166	108568500
chr10	108569758	108570065
chr10	11025770	11026065
chr10	110455733	110456080
chr10	111335864	111336075
chr10	115468819	115469489
chr10	116079469	116079731
chr10	116428241	116428763
chr10	116761595	116761869
chr10	116872120	116872377
chr10	116920650	116921007
chr10	117229858	117230202
chr10	117390551	117390800
chr10	117391066	117391382
chr10	117432437	117432758
chr10	117436863	117437263
chr10	117478254	117478557
chr10	117571340	117571831
chr10	117906281	117906498
chr10	118121924	118122235
chr10	118125785	118126109
chr10	118129412	118129646
chr10	118675949	118676165
chr10	118802853	118803057
chr10	118804450	118804947
chr10	120428979	120429220
chr10	120553034	120553491
chr10	120564842	120565103
chr10	120875793	120875992
chr10	121089441	121089698
chr10	121305476	121305826
chr10	121350864	121351577
chr10	121395563	121395893
chr10	121404035	121404315
chr10	121533194	121533489
chr10	121689613	121690130
chr10	121770868	121771113
chr10	121853416	121853776
chr10	122802907	122803301
chr10	122895113	122895488
chr10	122964056	122964269
chr10	125725780	125726071
chr10	125786951	125787212
chr10	125839542	125840023
chr10	126370446	126370645
chr10	126680983	126681337
chr10	126753256	126753496
chr10	127017180	127017379
chr10	127018490	127018704
chr10	127508276	127508627
chr10	127508996	127509474
chr10	127528587	127528795
chr10	127555728	127556120
chr10	127557464	127557681
chr10	127564344	127564582
chr10	128612774	128612996
chr10	128631649	128631872
chr10	130470342	130470744
chr10	17705564	17705787
chr10	18319560	18320120
chr10	18388805	18389004
chr10	18463113	18463466
chr10	18531579	18531873
chr10	18591963	18592225
chr10	19338823	19339069
chr10	19361623	19362006
chr10	20170512	20170843
chr10	22191221	22191441
chr10	22212197	22212641
chr10	22381323	22381548
chr10	23979439	23979675
chr10	25894172	25894463
chr10	26695242	26695536
chr10	39239962	39240178
chr10	40809218	40809818
chr10	41182680	41182906
chr10	41684752	41685100
chr10	42031044	42031291
chr10	42308245	42308449
chr10	42562315	42562632
chr10	42614025	42614331
chr10	42615469	42615710
chr10	42842389	42842703
chr10	42930288	42930628
chr10	42972815	42973145
chr10	42987555	42987992
chr10	43452451	43452650
chr10	43456294	43456533
chr10	43489665	43489902
chr10	43619034	43619429
chr10	43694636	43694957
chr10	44148704	44149306
chr10	50900959	50901275
chr10	51238145	51238459
chr10	52704484	52704834
chr10	53503507	53503851
chr10	58651234	58651506
chr10	59539462	59539772
chr10	59865125	59865383
chr10	59868390	59868673
chr10	59942759	59942958
chr10	59972446	59972891
chr10	59974205	59974688
chr10	60566283	60566619
chr10	60774732	60774969
chr10	61199602	61199840
chr10	61211720	61211975
chr10	61624821	61625071
chr10	61625305	61625551
chr10	61991579	61991801
chr10	62101636	62101837
chr10	62183143	62183430
chr10	62404918	62405177
chr10	63089479	63089822
chr10	63135725	63136004
chr10	67317978	67318200
chr10	69398715	69399037
chr10	69706473	69706757
chr10	70433361	70433709
chr10	70449329	70449593
chr10	70946261	70946507
chr10	71169321	71169520
chr10	71302655	71302858
chr10	71310253	71310728
chr10	73096617	73097444
chr10	73099926	73100355
chr10	7390922	7391140
chr10	7392115	7392374
chr10	7491615	7492069
chr10	7492393	7492766
chr10	75667541	75667752
chr10	75667877	75668158
chr10	7582296	7582496
chr10	76067755	76068076
chr10	76733292	76733617
chr10	77522342	77522544
chr10	77677581	77677930
chr10	78279311	78279593
chr10	78391048	78391453
chr10	78392209	78392413
chr10	78396224	78396581
chr10	7842153	7842352
chr10	78481821	78482604
chr10	78487766	78488062
chr10	78747037	78747861
chr10	78787714	78787967
chr10	79900850	79901236
chr10	79976593	79976837
chr10	80003407	80003623
chr10	80028221	80028518
chr10	80185717	80186519
chr10	80186717	80187025
chr10	80208933	80209134
chr10	80310551	80310783
chr10	80340106	80340323
chr10	80342589	80342979
chr10	80343031	80343333
chr10	80446288	80446487
chr10	80450623	80450963
chr10	80464727	80464955
chr10	80481127	80481351
chr10	80503556	80503788
chr10	80504758	80505146
chr10	80509415	80509614
chr10	80526254	80526485
chr10	80985647	80986060
chr10	80988121	80988336
chr10	81240001	81240339
chr10	81242059	81242314
chr10	81244651	81244931
chr10	81279556	81279832
chr10	81432948	81433244
chr10	81462023	81462275
chr10	81464334	81464848
chr10	81464996	81465673
chr10	81518665	81518871
chr10	81587346	81587545
chr10	82666489	82666703
chr10	83219759	83220044
chr10	84410123	84410333
chr10	84859172	84859515
chr10	85331225	85331660
chr10	85451609	85452002
chr10	85456037	85456268
chr10	85467510	85467788
chr10	86636893	86637327
chr10	86727599	86727804
chr10	86972068	86972360
chr10	87484798	87485006
chr10	90709503	90709854
chr10	90771510	90771757
chr10	90863878	90864348
chr10	90964523	90964737
chr10	90966880	90967124
chr10	90969352	90969718
chr10	93534455	93534718
chr10	93915294	93915514
chr10	94172702	94172923
chr10	94408789	94409031
chr10	94426298	94426593
chr10	94450581	94450789
chr10	94905724	94905977
chr10	94991494	94991693
chr10	95088204	95088463
chr10	95112409	95112757
chr10	95112857	95113443
chr10	95604981	95605292
chr10	96479407	96479726
chr10	99286814	99287252
chr10	99469035	99469432
chr1	105092371	105092754
chr1	105813592	105813791
chr1	105844456	105844680
chr1	106037162	106037497
chr11	100200152	100200352
chr11	100254354	100254590
chr11	100295318	100295551
chr11	100363255	100363520
chr11	100365520	100365738
chr11	100640137	100640352
chr11	100673186	100673423
chr11	100692341	100692610
chr11	100957297	100957640
chr11	100960716	100960985
chr11	100983426	100983722
chr11	101138621	101139065
chr11	101163583	101163848
chr11	101164814	101165083
chr11	101338505	101338799
chr11	101881534	101881962
chr11	101910366	101910603
chr11	101928438	101928759
chr11	102218813	102219054
chr11	102276409	102276900
chr11	102437090	102437468
chr11	102438398	102438602
chr11	102455585	102455889
chr11	102455968	102456351
chr11	102991880	102992136
chr11	102993043	102993264
chr11	103150962	103151247
chr11	103193367	103193832
chr11	103237830	103238035
chr11	103325370	103325575
chr11	103332594	103332887
chr11	103333910	103334343
chr11	103730622	103730855
chr11	103763795	103764107
chr11	103795561	103795786
chr11	103809323	103809593
chr11	103810347	103810563
chr11	103816714	103817088
chr11	103892900	103893179
chr11	104114727	104115122
chr11	104318944	104319408
chr11	104322128	104322506
chr11	104584733	104584956
chr11	104585564	104585765
chr11	104643698	104644041
chr11	104685656	104685975
chr11	105164533	105164820
chr11	105347852	105348118
chr11	105362922	105363208
chr11	105449589	105449933
chr11	105927151	105927392
chr11	107705738	107706030
chr11	107813293	107813499
chr11	108028516	108028736
chr11	108268953	108269402
chr11	108889090	108889383
chr11	109193232	109193445
chr11	109331122	109331791
chr11	109419926	109420235
chr11	110448044	110448579
chr11	111843711	111844218
chr11	112621012	112621314
chr11	112811081	112811318
chr11	112854132	112854377
chr11	112872777	112872983
chr11	112959507	112960042
chr11	113165155	113165483
chr11	113284987	113285271
chr11	113333581	113333893
chr11	113577278	113577553
chr11	113612137	113612617
chr11	114217458	114217887
chr11	114485565	114485800
chr11	114628338	114628611
chr11	114636392	114636591
chr11	114642342	114642558
chr11	114745222	114745432
chr11	114781149	114781462
chr11	114789674	114790284
chr11	115071044	115071438
chr11	115258095	115258377
chr11	115287476	115287776
chr11	115354295	115354494
chr11	115374350	115374635
chr11	115859510	115859932
chr11	115999614	115999882
chr11	116000691	116000922
chr11	116004887	116005365
chr11	116232458	116232825
chr11	116354559	116354805
chr11	116446031	116446253
chr11	116463950	116464149
chr11	116604214	116604455
chr11	116643293	116643596
chr11	116970932	116971213
chr11	117384944	117385228
chr11	117389974	117390181
chr11	117394503	117394784
chr11	117790159	117790449
chr11	117790726	117790988
chr11	117792291	117792558
chr11	117941861	117942146
chr11	117949776	117950028
chr11	118093683	118094066
chr11	118202545	118202862
chr11	118363212	118363501
chr11	118372769	118373008
chr11	118490868	118491091
chr11	118507919	118508118
chr11	118603194	118603465
chr11	118998668	118998952
chr11	118999626	118999826
chr11	119034187	119034562
chr11	119052592	119052954
chr11	119053297	119053605
chr11	119091696	119091915
chr11	119111511	119111720
chr11	119146224	119146488
chr11	119184103	119184395
chr11	119219989	119220353
chr11	119235778	119235978
chr11	119238429	119238649
chr11	119253367	119253592
chr11	119514940	119515379
chr11	119517028	119517247
chr11	119593990	119594297
chr11	120065306	120065728
chr11	120067875	120068208
chr11	120297915	120298128
chr11	120515545	120515915
chr11	120763471	120763971
chr11	121154212	121154516
chr1	112416467	112417061
chr11	18371337	18371650
chr11	18870040	18870239
chr11	18871570	18871774
chr11	19007643	19008040
chr11	19008123	19008414
chr11	19026012	19026260
chr11	19027347	19027588
chr1	119189499	119189879
chr1	119330143	119330348
chr1	119388723	119389307
chr1	120033046	120033338
chr1	120085744	120086013
chr1	120138916	120139228
chr11	20455113	20455316
chr11	20456377	20456625
chr11	20466306	20467026
chr11	20532260	20532750
chr1	120741706	120742268
chr11	21988487	21988997
chr11	22007159	22007742
chr11	23048053	23048468
chr11	24305768	24306053
chr11	28365569	28365797
chr1	128472054	128472360
chr1	128472474	128472807
chr1	130549189	130549443
chr1	130878189	130878407
chr1	131112681	131112894
chr1	13134379	13134584
chr11	31573226	31573676
chr11	32161540	32161829
chr11	32162218	32162529
chr1	132168231	132168667
chr1	132256995	132257213
chr1	132331292	132331632
chr1	132333685	132334003
chr1	132380715	132381095
chr1	132533887	132534195
chr1	132558093	132558303
chr1	132747911	132748276
chr1	132799327	132799526
chr1	132815927	132816128
chr11	32930985	32931233
chr1	132934960	132935226
chr1	133087719	133087971
chr1	133101471	133101676
chr11	33179843	33180113
chr1	133181010	133182052
chr11	33193746	33194016
chr1	133209159	133209381
chr1	133732884	133733106
chr1	133736259	133736574
chr1	133800945	133801234
chr1	133852142	133852521
chr1	133885829	133886060
chr1	134048872	134049085
chr1	134151674	134151985
chr1	134210323	134210728
chr1	134244250	134244497
chr1	134518659	134518938
chr11	3472612	3472832
chr1	135084627	135084908
chr1	135159075	135159359
chr1	135686803	135687016
chr1	135687813	135688446
chr1	135698443	135698675
chr1	135699404	135699691
chr1	135779280	135779504
chr1	135780800	135781095
chr1	135781320	135781530
chr1	135792114	135792533
chr1	135865657	135865870
chr1	135944852	135945107
chr1	135945741	135946021
chr11	35985779	35986095
chr11	36000640	36000953
chr11	36001317	36001670
chr1	136040489	136040858
chr11	36677405	36677605
chr1	136758789	136758998
chr11	3749949	3750157
chr1	137639778	137640061
chr11	3774556	3775023
chr1	137881726	137881984
chr1	137898455	137898711
chr11	38121013	38121699
chr11	4025458	4025704
chr11	43775891	43776455
chr11	44665364	44665563
chr11	44696704	44697102
chr11	44832551	44832841
chr1	14506548	14506936
chr11	4761911	4762446
chr11	4763004	4763230
chr11	4763653	4763957
chr11	48853596	48853810
chr11	49169425	49169628
chr11	4954012	4954310
chr11	49589959	49590334
chr11	49636489	49636920
chr11	49652810	49653063
chr11	50457412	50457670
chr11	5046619	5046845
chr11	50713671	50713966
chr1	151849913	151850123
chr1	151861383	151861682
chr1	152084650	152084976
chr11	52166246	52166547
chr11	52166863	52167498
chr11	52168017	52168354
chr11	52187263	52187477
chr11	52314484	52314768
chr11	52747875	52748076
chr1	153048143	153048403
chr1	153071644	153071890
chr11	53466212	53466921
chr11	53469962	53470238
chr11	53487281	53487538
chr11	53500581	53500999
chr11	53508496	53508897
chr1	153560855	153561181
chr11	53735626	53735913
chr11	53737097	53737440
chr11	54112845	54113284
chr11	55039667	55039964
chr11	55087121	55087320
chr1	155111565	155111863
chr1	155224238	155224527
chr1	155244332	155244545
chr1	155244925	155245167
chr1	155250802	155251101
chr11	55386494	55386789
chr11	5562878	5563277
chr1	156543908	156544298
chr1	157077141	157077450
chr1	157079361	157079663
chr11	5715765	5715983
chr11	57465104	57465398
chr1	157560596	157561211
chr11	57934424	57934830
chr11	58994341	58994795
chr11	59281921	59282525
chr11	59385242	59385446
chr11	59525246	59525554
chr11	59526549	59526834
chr11	59859964	59860243
chr11	60478240	60478556
chr11	60509577	60509783
chr11	60510860	60511117
chr11	60574190	60574447
chr11	60575872	60576087
chr11	61016935	61017349
chr11	61146641	61146932
chr1	161196077	161196355
chr11	61231380	61231579
chr1	161288257	161288461
chr1	161314264	161314493
chr11	61671840	61672117
chr11	61674617	61675039
chr11	61713285	61713487
chr1	161746279	161746568
chr11	6244750	6245034
chr1	162607416	162607656
chr11	62613455	62614027
chr11	62756774	62757161
chr11	63533564	63534121
chr11	63914374	63914650
chr11	64520409	64520682
chr1	164898828	164899333
chr1	165702681	165703035
chr1	165771565	165771919
chr1	166045644	166045923
chr1	166049081	166049374
chr1	166056180	166056385
chr1	166282661	166283022
chr1	166300578	166300828
chr1	166309230	166309649
chr1	167446456	167446884
chr1	167448230	167448451
chr1	167448626	167448879
chr1	167635271	167636101
chr1	167645037	167645238
chr11	67656439	67656715
chr1	167660608	167660945
chr1	167802620	167802819
chr1	167929747	167930279
chr11	68089984	68090292
chr1	168214149	168214469
chr11	68531488	68531705
chr11	68544680	68545060
chr11	69110449	69110955
chr11	69133603	69134236
chr11	69346588	69346855
chr11	69405118	69405514
chr11	69452055	69452694
chr11	69477739	69477939
chr11	70026620	70027144
chr11	70029536	70029808
chr11	70465817	70466021
chr11	70777248	70777514
chr1	171039257	171039479
chr1	171070373	171070665
chr1	171071225	171071492
chr1	171071742	171072086
chr1	171072214	171073834
chr1	171077946	171078270
chr1	171079863	171081072
chr1	171081239	171081557
chr1	171081752	171082081
chr1	171379960	171380255
chr11	71820972	71821175
chr1	172012127	172012355
chr11	72029126	72029446
chr1	172045590	172045905
chr1	172046954	172047206
chr1	172243905	172244104
chr1	172323185	172323718
chr1	172364699	172365045
chr1	172418228	172418539
chr1	172532569	172532925
chr11	72948072	72948361
chr11	72975515	72975727
chr11	73030792	73031068
chr1	173321913	173322261
chr1	173389895	173390155
chr11	74522508	74523015
chr11	74524119	74524698
chr11	74526611	74526819
chr11	74610142	74610379
chr11	74637965	74638311
chr11	74638492	74638707
chr11	75231769	75232137
chr11	75234628	75235114
chr11	75279277	75279727
chr11	75282532	75282763
chr11	75291031	75291242
chr11	7533362	7533679
chr11	75573482	75573694
chr11	75966991	75967398
chr11	76351287	76351820
chr11	76357512	76357925
chr11	76393046	76393384
chr11	76436821	76437503
chr11	76646006	76646334
chr11	77100322	77100586
chr1	177321661	177322256
chr11	77469233	77469506
chr11	77471595	77471830
chr11	77624458	77624657
chr1	177702912	177703175
chr11	77947598	77948520
chr1	178517794	178517993
chr1	178850624	178850950
chr1	178915065	178915431
chr11	79031116	79031383
chr11	79327122	79327480
chr11	79660282	79660733
chr1	180279755	180280006
chr11	80290166	80290429
chr11	80312664	80312892
chr1	180365174	180365493
chr1	180422160	180422380
chr1	180434193	180434413
chr11	80484304	80484541
chr1	180762108	180762498
chr1	180763902	180764164
chr1	180829861	180830136
chr1	180873976	180874435
chr11	80889756	80890022
chr1	180911157	180911448
chr11	81041749	81042006
chr1	181742203	181742705
chr1	181743405	181743749
chr11	81771264	81771888
chr11	81897609	81898033
chr1	182115795	182115995
chr1	182137185	182137446
chr1	182143192	182143571
chr11	82434777	82435133
chr1	182585212	182585691
chr11	82618500	82618703
chr1	182960193	182960451
chr11	82971101	82971322
chr1	182983026	182983387
chr11	83417148	83417425
chr11	83418670	83418950
chr11	83421421	83421623
chr11	83442888	83443151
chr11	83865320	83865525
chr11	84637504	84637745
chr1	184724781	184724994
chr1	184725320	184725519
chr1	184777142	184777430
chr1	184793148	184793453
chr11	84794611	84794838
chr1	184852304	184852642
chr11	85842051	85842309
chr11	85843288	85843647
chr11	85844190	85844403
chr11	85844678	85844905
chr11	85849094	85849467
chr11	85876369	85876611
chr1	186833414	186833616
chr1	186834279	186834608
chr11	86894197	86894519
chr1	186922821	186923106
chr11	87353702	87353940
chr1	187448187	187448390
chr11	87639228	87639585
chr11	87720414	87720635
chr11	87725992	87726233
chr11	87731048	87731460
chr11	87778469	87778892
chr11	88086994	88087259
chr11	88162026	88162423
chr11	88182440	88182639
chr11	88187557	88187934
chr11	88823093	88823303
chr11	88873266	88873526
chr11	89100322	89100765
chr11	89145206	89145409
chr11	89186886	89187231
chr1	189717691	189718360
chr11	89776181	89776412
chr1	189870543	189870759
chr11	89986574	89986796
chr1	190417410	190417623
chr1	190483366	190483763
chr1	190747259	190747508
chr1	191125950	191126365
chr11	91206537	91206836
chr1	191312550	191312971
chr1	191352150	191352357
chr1	191432645	191432854
chr1	19234852	19235145
chr1	19236648	19236944
chr1	19241461	19241695
chr1	192466180	192466423
chr1	192825834	192826114
chr1	193160349	193160664
chr1	193382856	193383062
chr1	193625360	193625701
chr11	93812552	93812845
chr11	94424191	94424430
chr11	94872989	94873283
chr11	94882736	94883023
chr11	94928831	94929048
chr11	95020015	95020312
chr11	95126562	95127140
chr11	95178586	95178836
chr11	95210762	95211003
chr11	95580446	95581072
chr11	95598121	95598600
chr11	95834386	95834616
chr11	96124420	96124900
chr11	96145629	96145955
chr11	96170716	96170964
chr11	96183887	96184101
chr11	96374744	96375224
chr11	96397235	96397576
chr11	96438881	96439088
chr11	96735987	96736234
chr11	96862022	96862283
chr11	96863768	96863977
chr11	96867261	96867465
chr11	97019353	97019560
chr11	97098850	97099153
chr11	97123398	97123655
chr11	97336715	97337008
chr11	97506377	97506593
chr11	97531692	97531996
chr11	97533058	97533349
chr11	97536884	97537140
chr11	97542379	97543001
chr11	97547083	97547410
chr11	97589345	97589632
chr11	98036062	98036273
chr11	98038009	98038265
chr11	98043580	98043956
chr11	98284310	98284588
chr11	98294515	98294734
chr11	98342554	98342916
chr11	98392657	98392866
chr11	98470051	98470416
chr11	98673259	98673479
chr11	99189416	99189643
chr11	99369254	99369470
chr1	20477812	20478179
chr1	20940281	20940489
chr12	100887793	100888008
chr12	102390093	102390428
chr12	102930352	102930671
chr12	103183108	103183502
chr12	103325453	103325839
chr12	103367924	103368260
chr12	104879631	104880051
chr12	105019550	105019749
chr12	105022176	105022693
chr12	105476475	105476688
chr12	105593457	105593830
chr12	105962713	105963017
chr12	106081079	106081292
chr12	107972973	107973274
chr12	108223392	108223657
chr12	108317351	108317679
chr12	108320482	108321142
chr12	108352826	108353147
chr12	108363769	108364129
chr12	108436045	108436346
chr12	108443264	108443628
chr12	108465803	108466082
chr12	108503722	108504022
chr12	108763499	108763810
chr12	109393817	109394143
chr12	109423594	109423890
chr12	109436309	109436558
chr12	109437780	109438057
chr12	110186445	110186685
chr12	110250760	110251128
chr12	110319472	110319723
chr12	110373461	110373743
chr12	110429654	110429894
chr12	111142994	111143492
chr12	111284655	111284944
chr12	111401578	111401789
chr12	111423744	111423945
chr12	111425287	111425570
chr12	111426125	111426422
chr12	111430346	111430679
chr12	111434263	111434499
chr12	111500785	111501104
chr12	111504982	111505231
chr12	111568982	111569218
chr12	111704652	111704905
chr12	111795268	111795552
chr12	112238991	112239403
chr12	112542997	112543272
chr12	112551949	112552214
chr12	112628976	112629283
chr12	112707052	112707374
chr12	112800496	112800718
chr12	112802482	112802874
chr12	112870791	112871114
chr12	112873644	112873889
chr12	112874119	112874450
chr12	112875617	112875881
chr12	112876317	112876838
chr12	112877412	112878041
chr12	112950107	112950721
chr12	113179708	113179912
chr12	116623153	116623365
chr1	21166317	21166516
chr12	116948137	116948348
chr12	117159050	117159285
chr12	117172586	117173734
chr12	117235063	117235601
chr12	117240391	117240666
chr12	117261014	117261628
chr12	117345278	117345655
chr12	117533636	117534747
chr12	117751519	117751880
chr12	117788643	117788997
chr12	118518420	118518699
chr12	118836463	118837163
chr12	118854937	118855404
chr12	118856209	118856521
chr12	12420864	12421075
chr12	12694159	12694527
chr12	13184177	13184431
chr12	16509452	16509709
chr12	18135384	18135986
chr12	19246801	19247010
chr12	19953946	19954175
chr12	20311912	20312389
chr12	20415369	20415763
chr12	22030689	22031156
chr12	26903550	26903895
chr12	27064993	27065382
chr12	28589388	28589810
chr12	29068237	29068516
chr12	31092534	31092966
chr1	23256028	23256378
chr12	32926784	32927085
chr12	33028425	33028639
chr12	33035663	33035888
chr12	33269804	33270008
chr12	34220100	34220400
chr12	34906076	34906292
chr12	3791797	3792145
chr12	47164061	47164260
chr12	4717532	4717740
chr12	5119777	5120079
chr12	5151944	5152266
chr12	51709110	51709309
chr12	5192005	5192271
chr12	52790604	52790803
chr12	54067913	54068126
chr12	54834929	54835214
chr12	54836515	54836819
chr12	55446680	55446960
chr12	55586957	55587204
chr12	5566209	5566500
chr12	56520428	56520726
chr12	56521085	56521688
chr12	56681094	56681368
chr12	56718048	56718535
chr12	57539016	57539296
chr12	57575993	57576236
chr12	5763911	5764282
chr12	69129999	69130321
chr12	69446601	69446918
chr12	69907805	69908408
chr12	70129212	70129420
chr12	70367665	70368010
chr12	70784062	70784261
chr12	70799740	70799996
chr12	70910281	70910517
chr12	71301710	71301909
chr12	71577315	71577792
chr12	71813882	71814216
chr12	72198131	72198330
chr12	72464341	72464612
chr12	72831795	72832269
chr12	73448446	73448655
chr12	73449112	73449341
chr12	73516768	73517019
chr12	73793357	73793843
chr12	73794198	73794425
chr12	73949691	73950040
chr12	75701109	75701563
chr12	75844320	75844711
chr12	76081742	76082175
chr12	76086293	76086590
chr12	76152506	76152713
chr12	76435262	76435576
chr12	76609077	76609281
chr12	77048388	77048669
chr12	77667185	77667541
chr12	77667951	77668150
chr12	77789486	77789736
chr12	78918274	78918574
chr12	78996864	78997091
chr12	80007940	80008204
chr12	80010172	80010729
chr12	80023170	80023812
chr12	80524333	80524610
chr12	80525475	80525912
chr12	80721198	80721792
chr12	80778193	80778431
chr12	80991064	80991308
chr12	80998575	80998910
chr12	81714892	81715092
chr12	81807292	81807500
chr12	81845067	81845289
chr12	81997536	81998017
chr12	83458091	83458325
chr12	83770325	83770658
chr12	84206418	84206704
chr12	84207860	84208623
chr12	84209817	84210114
chr12	84210816	84211545
chr12	84593859	84594066
chr12	84597948	84598208
chr12	84680596	84680870
chr12	84784537	84784923
chr12	84805611	84805834
chr12	85169498	85169792
chr12	85192556	85192858
chr12	85454976	85455677
chr12	85485855	85486385
chr12	85487708	85488058
chr12	85492157	85492381
chr12	85705618	85705881
chr12	86211044	86211433
chr12	86402783	86403093
chr12	86760881	86761441
chr12	87010937	87011181
chr12	88722723	88723050
chr12	88820225	88820545
chr12	89260262	89260492
chr12	91648138	91649022
chr12	91778571	91779458
chr12	99084129	99084529
chr12	99298961	99299258
chr12	99299796	99300472
chr12	99574296	99574662
chr12	99576900	99577221
chr13	101935286	101935524
chr13	102665293	102665572
chr13	102957834	102958307
chr13	103096748	103097062
chr13	107495877	107496091
chr13	107646122	107646322
chr13	109116056	109116555
chr13	109116766	109117176
chr13	109440878	109441173
chr13	109547811	109548058
chr13	111977856	111978077
chr13	112001264	112001515
chr13	112031062	112031379
chr13	112100709	112101038
chr13	112735119	112735363
chr13	113293007	113293701
chr13	116293746	116294124
chr13	116297544	116297834
chr13	116705655	116705907
chr13	117289604	117290130
chr13	119836450	119836678
chr13	119965604	119965908
chr13	119991352	119991604
chr13	119992176	119992375
chr13	119998647	119998986
chr13	120015652	120016006
chr13	120026337	120026559
chr13	120026874	120027083
chr13	120034678	120034923
chr13	120035191	120035390
chr13	120063526	120063860
chr13	120070122	120070330
chr13	120096657	120096976
chr13	120221003	120221310
chr13	120222991	120223226
chr13	120231933	120232158
chr13	120232793	120232998
chr13	12542020	12542446
chr13	17855482	17856039
chr13	17859437	17859771
chr13	17950181	17950380
chr13	18125168	18125471
chr13	18218593	18218962
chr13	20109041	20109308
chr13	21250097	21250354
chr13	21279657	21279999
chr13	21408525	21408832
chr13	22015615	22016042
chr13	22702736	22702973
chr13	22783904	22784196
chr13	23287213	23287467
chr13	23411597	23412149
chr13	23459419	23459683
chr13	24713648	24713931
chr13	28417916	28418301
chr13	30065590	30065901
chr13	31779551	31779833
chr13	31811801	31812136
chr13	31820808	31821031
chr13	31822784	31823066
chr13	3361193	3361426
chr13	36727155	36727558
chr13	37312626	37312889
chr13	37517112	37517314
chr13	37541763	37542023
chr13	37702793	37703144
chr13	37734526	37734856
chr13	37963486	37963695
chr13	38077199	38077407
chr13	38290438	38290730
chr1	33830674	33830909
chr13	38580614	38581021
chr13	40706610	40707270
chr13	40744511	40744877
chr13	42308315	42308529
chr1	34236211	34236714
chr13	42916228	42916484
chr13	43027510	43027881
chr13	43201143	43201367
chr13	43503419	43503687
chr13	43531425	43531678
chr13	43579814	43580019
chr13	43583111	43583410
chr13	43864396	43864842
chr13	44228637	44228853
chr13	44650895	44651158
chr1	34469894	34470123
chr1	34472665	34473256
chr1	34485622	34486189
chr13	46429036	46429250
chr1	34678052	34678283
chr1	34678926	34679220
chr13	47273430	47273849
chr13	48130720	48131143
chr13	48732589	48732897
chr13	48763942	48764328
chr13	48782798	48782997
chr13	49181704	49182149
chr13	49224454	49225097
chr13	49225702	49225974
chr13	50488471	50488695
chr13	52252315	52252658
chr13	53109623	53109932
chr13	53120920	53121129
chr13	53309828	53310197
chr13	53461259	53462365
chr13	53688611	53688846
chr13	54113834	54114130
chr13	54392013	54392215
chr13	54758014	54758822
chr13	54805494	54805756
chr13	54824673	54824917
chr13	54851203	54851411
chr13	54910391	54910714
chr13	54912703	54913174
chr13	54956111	54956365
chr13	55012208	55012658
chr13	55171970	55172169
chr13	55378907	55379644
chr13	55471334	55471685
chr13	55963182	55963583
chr13	56215993	56216498
chr13	56220998	56221693
chr13	56221953	56222519
chr13	56236231	56236540
chr13	56258964	56259313
chr13	56371300	56371727
chr13	56753779	56753991
chr13	56886155	56886400
chr13	58067848	58068125
chr1	35822859	35823102
chr13	58539020	58539226
chr13	58543229	58543433
chr13	58633847	58634152
chr13	58668746	58668945
chr13	59059171	59059450
chr13	59423931	59424237
chr1	36251508	36251736
chr1	36254659	36254963
chr13	63487522	63487790
chr13	65311537	65311758
chr13	66642027	66642273
chr1	36784784	36785069
chr13	69488035	69488308
chr13	69586402	69586637
chr13	69696393	69696742
chr13	69703488	69704141
chr1	37029125	37029477
chr13	71458563	71458837
chr13	71507563	71508222
chr13	72346010	72346267
chr13	72636584	72636822
chr13	72639990	72640409
chr13	73034373	73034821
chr13	73160227	73160701
chr13	73251235	73251531
chr13	73265503	73265801
chr13	73268710	73269110
chr13	73405763	73406257
chr13	73417890	73418129
chr13	73723455	73723670
chr13	74166766	74166985
chr13	74259673	74260573
chr1	37666568	37666865
chr13	78171336	78171594
chr13	78179331	78179759
chr13	78210370	78210949
chr13	78427727	78428073
chr13	80723237	80723564
chr13	83713653	83714034
chr13	83715028	83715320
chr13	83744900	83745506
chr13	91162718	91163027
chr13	91175344	91175628
chr13	92131050	92132034
chr1	39362222	39362458
chr13	94143348	94143616
chr13	94171410	94171726
chr13	94173711	94173997
chr13	94306788	94306988
chr13	94575732	94576432
chr13	94595979	94596230
chr13	94599595	94600147
chr13	94608646	94608845
chr13	94710884	94711111
chr13	94868455	94868977
chr13	94883259	94883823
chr13	95215676	95216229
chr13	95336392	95336708
chr13	96465498	96465697
chr13	96884548	96884884
chr13	97952460	97952663
chr13	98366907	98367171
chr13	98427769	98428144
chr13	98502897	98503166
chr13	98504263	98505063
chr13	98588876	98589216
chr13	99152246	99152957
chr13	99849639	99849876
chr13	99910313	99910551
chr14	100477728	100478049
chr14	100750108	100750476
chr14	104473995	104474207
chr14	111681265	111681623
chr1	41131268	41131756
chr14	118225993	118226260
chr14	118228313	118228538
chr14	118230431	118230733
chr14	118318579	118318967
chr14	118437453	118437914
chr14	118768075	118768403
chr14	119857393	119857751
chr14	120155882	120156181
chr14	120831855	120832102
chr14	122406062	122406308
chr14	122406778	122407214
chr14	122481204	122481498
chr14	122484099	122484471
chr14	122485221	122485449
chr14	122490607	122491186
chr14	12338104	12338477
chr14	12378056	12378297
chr14	12389132	12389336
chr14	17632903	17633259
chr14	19311684	19311974
chr14	20114126	20114342
chr14	20803595	20803800
chr14	21686214	21686618
chr1	42186373	42186651
chr14	21995507	21995796
chr14	22004954	22005335
chr14	24507639	24507978
chr14	25448536	25448894
chr14	25574630	25574855
chr14	25800212	25800535
chr14	25832343	25832589
chr1	42686750	42686955
chr14	26910591	26910847
chr14	27114649	27115238
chr14	28238603	28239137
chr14	28955232	28955503
chr1	42917848	42918226
chr14	30591471	30591682
chr14	31269448	31269793
chr14	31386080	31386280
chr14	31662838	31663092
chr14	32379503	32380438
chr14	33099149	33099389
chr14	33250170	33250416
chr14	33250651	33250869
chr14	33319402	33319757
chr14	33351156	33351440
chr14	34555478	34555730
chr14	34768988	34769206
chr14	34810872	34811107
chr14	3809484	3809827
chr14	3991493	3991733
chr14	4109988	4110428
chr14	4111400	4111776
chr14	41336479	41336719
chr14	41660443	41660854
chr14	42133659	42133983
chr14	42134833	42135049
chr14	43089209	43089833
chr14	43250876	43251079
chr14	43532720	43533024
chr14	43796747	43797218
chr14	45551223	45551467
chr14	4592678	4592947
chr14	46398290	46398730
chr14	46754517	46754748
chr14	48674487	48674775
chr14	48709418	48709789
chr14	49155624	49155858
chr14	51082715	51082955
chr14	51083076	51083515
chr14	51247825	51248123
chr14	51941269	51941478
chr14	51997145	51997393
chr14	51997545	51997839
chr14	53599315	53599554
chr14	54527457	54527685
chr14	54528565	54528764
chr14	54595353	54595793
chr14	54701438	54701644
chr14	54705911	54706163
chr14	54814052	54814400
chr14	55062697	55062902
chr14	55121952	55122314
chr14	55497434	55497638
chr14	55873914	55874222
chr14	55874444	55874649
chr1	4571678	4572171
chr14	57362873	57363108
chr14	57363413	57363671
chr14	57542270	57542550
chr14	57543421	57543767
chr14	5760055	5760555
chr14	58087412	58087753
chr14	58101468	58101724
chr14	5880546	5880775
chr14	58938716	58938930
chr14	59556238	59556518
chr14	59737116	59737400
chr14	59943299	59943569
chr14	60485528	60485822
chr14	60486625	60486927
chr14	61274632	61274840
chr14	61316907	61317208
chr14	62573499	62573716
chr14	62581080	62581351
chr14	62587348	62587554
chr14	63076291	63076501
chr14	63251788	63252065
chr14	63255574	63256233
chr14	63268091	63268290
chr14	63338395	63339006
chr14	63342243	63342824
chr14	63453121	63453330
chr14	63743433	63743840
chr14	63744135	63744403
chr14	63798250	63798507
chr14	63936358	63936807
chr14	64046341	64046649
chr14	65374807	65375060
chr14	65730773	65730993
chr14	6605298	6605533
chr14	67188440	67188665
chr14	69390640	69390900
chr14	69861516	69861744
chr14	69897813	69898027
chr14	70466263	70466567
chr14	70508477	70508870
chr14	70538104	70538314
chr14	70837386	70837778
chr14	7244453	7245205
chr14	7248534	7248851
chr14	72532618	72532906
chr14	7315292	7315562
chr14	7488028	7488515
chr14	7488725	7489169
chr14	75178902	75179126
chr14	75829555	75829770
chr14	76194715	76194938
chr14	76266970	76267498
chr14	76471351	76471683
chr14	76685677	76686097
chr14	79677426	79677642
chr14	8316323	8316739
chr14	8736914	8737251
chr14	87568151	87568480
chr14	99366368	99366612
chr14	99387378	99387895
chr15	100461062	100461294
chr15	100747043	100747369
chr15	100754109	100754393
chr15	100838936	100839144
chr15	101078813	101079177
chr15	101141123	101141486
chr15	101145431	101145879
chr15	101238898	101239101
chr15	101239237	101239531
chr15	101240808	101241038
chr15	101242663	101242992
chr15	101315866	101316152
chr15	101336527	101336750
chr15	101973769	101974054
chr15	101977374	101977648
chr15	101988229	101988465
chr15	102065697	102066049
chr15	102160723	102160974
chr15	102224245	102224842
chr15	102262618	102262896
chr15	102692845	102693298
chr15	102693705	102693969
chr15	102698264	102698508
chr15	102739986	102740242
chr15	102753316	102753630
chr15	102785180	102785426
chr15	102960253	102960480
chr15	103085919	103086118
chr15	103134665	103135080
chr15	103155686	103156205
chr15	103156979	103157344
chr15	103170297	103170538
chr15	103171374	103171771
chr15	103172599	103172853
chr15	103182212	103182495
chr15	103185848	103186067
chr15	12008432	12008730
chr15	12371195	12371476
chr15	12375630	12375886
chr15	12500584	12501040
chr15	12503836	12504162
chr15	12739308	12740249
chr15	13088694	13089140
chr15	25365017	25365277
chr15	25445689	25446030
chr15	25714032	25714389
chr15	25876607	25877027
chr15	27476747	27476952
chr15	27933362	27933679
chr15	28154788	28155169
chr15	28188079	28188278
chr15	28189725	28189933
chr15	28363520	28363818
chr15	30383087	30383403
chr15	31155135	31155356
chr15	31297140	31297468
chr15	33833289	33833504
chr15	34037093	34037292
chr15	35302794	35303135
chr15	36210355	36210592
chr15	36210702	36211064
chr15	36212479	36212771
chr15	36884734	36885174
chr15	36955396	36956050
chr15	37262419	37262629
chr15	38238107	38238400
chr15	38373911	38374224
chr1	53925373	53925576
chr15	5135145	5135484
chr15	51730068	51730416
chr1	55383178	55383478
chr15	54914621	54915007
chr15	55317880	55318241
chr15	57824372	57824708
chr15	57999676	57999945
chr15	59188191	59188837
chr15	61927801	61928026
chr15	66962411	66962721
chr15	6909747	6910011
chr1	56977182	56977518
chr15	73492819	73493163
chr15	73833254	73833609
chr15	74529004	74529322
chr15	74539809	74540524
chr15	74563384	74563646
chr15	74988620	74988842
chr15	75642323	75642674
chr15	75727690	75728139
chr15	75948944	75949176
chr15	76152541	76152798
chr15	76356313	76356521
chr15	76552768	76553049
chr15	76911437	76911700
chr15	76998984	76999197
chr15	77995327	77995548
chr15	78003999	78004261
chr15	78184991	78185241
chr15	78826667	78826898
chr15	78864256	78864491
chr15	79126263	79126768
chr15	79464535	79464853
chr15	79748082	79748385
chr15	79791636	79791841
chr15	79792503	79792853
chr15	80208637	80208938
chr15	80462130	80462423
chr15	81008929	81009157
chr15	82207494	82207773
chr15	82293227	82293476
chr15	82952385	82952676
chr15	82968513	82968753
chr15	82983502	82983762
chr15	82987821	82988142
chr15	83061801	83062001
chr15	83190521	83190830
chr15	84282214	84282499
chr15	84510111	84510313
chr15	84616939	84617230
chr15	84622006	84622316
chr15	84629813	84630016
chr15	84772862	84773087
chr15	85001425	85001682
chr15	85166555	85166789
chr15	85537112	85537321
chr15	85625686	85626125
chr15	86038900	86039162
chr15	8627214	8627512
chr15	8629105	8629541
chr15	88662228	88662647
chr15	88876512	88876761
chr15	88913965	88914235
chr15	88916313	88916675
chr15	89068862	89069271
chr15	89442614	89442970
chr15	89461467	89461671
chr15	89532685	89532953
chr15	89547769	89548153
chr15	89548259	89548679
chr15	89556669	89557248
chr15	89558255	89558526
chr15	91075692	91076257
chr15	91077951	91078445
chr15	93227803	93228014
chr1	59463431	59463630
chr15	94649022	94649701
chr15	94707455	94707779
chr1	59508490	59509009
chr15	95772558	95772771
chr15	97346017	97346216
chr15	97776636	97776854
chr15	97802621	97802844
chr15	97952449	97952718
chr15	98594213	98594414
chr15	98699450	98699735
chr15	99093807	99094159
chr15	99497226	99497463
chr15	99584710	99585157
chr16	11036074	11036405
chr16	13160271	13160534
chr16	13437962	13438507
chr16	15084403	15084640
chr16	17583051	17583309
chr16	17804395	17804803
chr16	17807323	17807797
chr16	17815271	17815827
chr16	17938872	17939183
chr16	18036332	18036946
chr16	18608323	18608602
chr16	21245966	21246217
chr16	21310900	21311217
chr16	21321261	21321464
chr16	21392804	21393058
chr16	21665004	21665311
chr16	22775580	22775822
chr16	22791353	22791589
chr16	22800480	22800779
chr16	23898930	23899129
chr16	24300226	24300585
chr1	62708456	62708846
chr1	62911488	62911695
chr16	29723133	29723433
chr16	29845251	29845561
chr16	30034151	30034359
chr16	30121007	30121244
chr16	30215884	30216191
chr16	30234739	30234995
chr16	30236270	30236598
chr16	30252054	30252352
chr16	30499393	30499712
chr16	30539517	30539737
chr16	30540710	30541034
chr16	31883965	31884310
chr16	31886148	31886347
chr16	33751683	33751914
chr16	33760600	33760896
chr16	34094402	34094722
chr16	34095602	34096201
chr16	34573440	34573968
chr16	34669901	34670107
chr16	34745040	34745612
chr16	34748292	34748695
chr16	35146236	35146557
chr16	35602577	35602789
chr16	37634436	37634658
chr16	38254172	38254401
chr16	38304717	38305145
chr16	4267854	4268453
chr1	64311492	64311844
chr1	64337083	64337283
chr16	43603792	43604172
chr16	43769465	43769726
chr1	64446121	64446323
chr16	44475786	44476023
chr16	44530801	44531131
chr16	44671570	44671883
chr16	49807550	49807801
chr16	5306595	5306993
chr16	5352288	5352584
chr1	65388353	65388619
chr16	5473456	5473939
chr16	55813918	55814173
chr16	57269855	57270101
chr16	57363120	57363337
chr16	59565689	59565983
chr16	59600908	59601472
chr16	6348856	6349227
chr16	6964954	6965180
chr16	69951639	69951901
chr16	72029413	72029636
chr16	78238450	78238808
chr16	8409256	8409656
chr16	8412383	8412582
chr16	84462277	84462518
chr16	85079819	85080200
chr16	87597549	87598019
chr16	89773862	89774128
chr16	89774353	89774559
chr16	89920515	89920792
chr16	89922548	89922785
chr16	89940795	89941038
chr16	89945453	89945740
chr16	90185989	90186474
chr16	91314158	91314482
chr16	91379019	91379393
chr16	91818449	91818780
chr16	91908417	91908726
chr16	91917859	91918151
chr16	92158410	92158819
chr16	92340944	92341189
chr16	92369379	92369579
chr16	92605588	92606173
chr16	92685811	92686142
chr16	93293133	93293386
chr16	94038270	94038491
chr16	94125505	94125930
chr16	94302734	94303440
chr16	94542971	94543200
chr16	94798335	94798844
chr16	96159077	96159385
chr16	96159463	96159766
chr16	97326135	97326409
chr16	97512321	97512669
chr17	11533897	11534115
chr17	11913095	11913387
chr17	14258916	14259153
chr17	14927742	14927979
chr17	15343152	15343398
chr17	15536524	15536884
chr17	17910117	17910575
chr1	72121945	72122165
chr17	23533914	23534157
chr17	23535145	23535445
chr17	23538398	23538808
chr17	23540577	23541432
chr17	23542052	23542281
chr17	23557771	23558255
chr17	23700024	23700467
chr17	23706253	23706502
chr17	24502281	24502592
chr17	24507161	24507395
chr17	24544649	24544860
chr17	24766538	24766760
chr17	25397873	25398084
chr17	25547123	25547369
chr17	26433258	26433704
chr17	26462683	26462952
chr17	26886093	26886448
chr17	27144522	27144730
chr17	27189848	27190132
chr17	27511919	27512226
chr17	27519261	27519497
chr17	27520633	27520947
chr17	27650150	27650392
chr17	27707977	27708462
chr17	27716952	27717211
chr17	28069517	28069770
chr17	28260230	28260458
chr17	28358678	28359118
chr17	28373869	28374125
chr17	28374611	28374818
chr17	28375579	28376131
chr17	28386252	28386451
chr17	28537613	28538140
chr1	72880213	72880424
chr17	28879866	28880065
chr17	29326495	29327139
chr17	29368874	29369087
chr17	29381480	29381776
chr17	29385886	29386149
chr17	29397000	29397205
chr17	29398016	29398415
chr17	29399147	29399638
chr17	29405409	29405941
chr17	29436898	29437555
chr17	29438463	29438662
chr1	72945480	72945720
chr17	29841718	29842193
chr17	29848998	29849216
chr17	29963724	29964076
chr17	31073278	31073657
chr17	31643032	31643232
chr17	31664809	31665137
chr17	31871000	31871271
chr17	32492346	32492691
chr17	3314191	3314523
chr17	34079664	34080021
chr17	34101605	34101879
chr17	34135223	34135945
chr17	34192850	34193179
chr17	34299471	34299703
chr17	35274809	35275022
chr17	35737979	35738178
chr17	35739722	35739980
chr17	35812802	35813011
chr17	36237521	36237831
chr1	73905926	73906165
chr1	74067954	74068181
chr17	43326836	43327060
chr17	44256675	44256888
chr17	45530568	45530863
chr17	45544068	45544602
chr17	45724226	45724513
chr17	45805564	45805838
chr17	4626168	4626643
chr17	46444696	46445047
chr17	46454650	46455109
chr17	46455234	46455660
chr17	46522342	46522568
chr17	46525737	46525966
chr17	46540377	46540676
chr17	47672397	47673067
chr17	47805389	47805775
chr1	74784517	74784794
chr17	47852067	47852287
chr17	47864614	47864872
chr17	47946909	47947341
chr1	74803028	74803296
chr1	74805345	74805785
chr1	74806318	74806591
chr17	48065237	48065455
chr1	74806891	74807406
chr1	74807886	74808635
chr17	48097603	48098825
chr17	48100983	48101394
chr17	48467129	48467368
chr17	48467600	48467809
chr17	48512693	48512892
chr17	48602603	48602841
chr17	48647589	48647835
chr17	48700719	48700918
chr1	74915812	74916097
chr17	49172698	49173090
chr1	74964484	74964731
chr17	49898574	49898804
chr17	5007304	5007612
chr17	5012658	5012864
chr17	5397487	5397686
chr17	5402061	5402390
chr17	5402687	5402980
chr17	5404642	5404948
chr17	5405099	5405446
chr1	75421830	75422139
chr1	75422906	75423501
chr1	75425815	75426025
chr1	75467663	75467865
chr1	75559304	75559809
chr1	75588897	75589272
chr17	55976176	55976585
chr17	56148482	56148689
chr17	56148890	56149097
chr17	56233880	56234176
chr17	56425066	56425424
chr17	56425585	56425818
chr17	56488121	56488408
chr17	56540747	56540972
chr1	75662717	75662943
chr17	56751467	56751687
chr17	56958166	56958404
chr17	57095908	57096340
chr17	57096632	57096843
chr17	57211545	57211756
chr17	5770522	5770876
chr17	5934986	5935242
chr17	6231739	6232152
chr17	6233944	6234165
chr17	62784098	62784307
chr17	6343791	6344204
chr17	6412894	6413104
chr17	6478547	6479989
chr17	6481150	6481371
chr17	6486877	6487218
chr17	6489831	6490808
chr17	6524019	6524763
chr17	6553646	6554090
chr17	65558264	65558578
chr17	6595952	6596382
chr17	66008548	66008760
chr17	66221306	66221598
chr17	66233575	66233871
chr17	66322025	66322289
chr17	66683382	66683695
chr17	67847791	67848043
chr17	69396200	69396427
chr17	69398189	69398416
chr17	70403704	70404157
chr17	70707028	70707587
chr17	70817994	70818283
chr17	71687511	71687757
chr17	71693788	71694041
chr17	72881802	72882358
chr17	73302157	73302457
chr17	74959883	74960138
chr17	78592543	78592742
chr1	77947254	77947492
chr17	79980484	79980683
chr17	80019039	80019505
chr17	80168435	80168653
chr17	80391810	80392063
chr17	80577242	80577549
chr1	78119954	78120200
chr1	78181885	78182263
chr1	78189563	78189819
chr1	78215889	78216154
chr1	78217268	78217763
chr17	82857590	82857799
chr17	83025298	83025634
chr17	83253196	83253508
chr17	83273501	83273901
chr17	83276123	83276509
chr17	83277737	83277997
chr17	83288107	83288315
chr17	83312573	83312974
chr17	83320531	83320751
chr17	83839271	83839497
chr17	83903493	83903806
chr17	84028561	84029299
chr17	84096368	84096788
chr17	8468756	8469057
chr17	84698794	84699060
chr17	85464744	85465375
chr17	85472751	85472995
chr17	85485198	85485475
chr17	85486761	85487291
chr17	85608962	85609185
chr17	85645767	85646141
chr17	85646259	85646636
chr17	85799117	85799761
chr17	86802570	86802854
chr17	87133811	87134161
chr17	87142467	87142692
chr17	87288214	87288468
chr17	87315005	87315239
chr17	87330752	87331250
chr17	87365328	87365531
chr17	87474202	87474591
chr17	87569456	87569718
chr17	87746681	87746968
chr17	87877582	87878085
chr17	88251991	88252198
chr17	88404626	88404858
chr17	9764734	9764935
chr18	10311244	10311445
chr18	11352130	11352370
chr18	11486948	11487208
chr1	81593475	81593869
chr18	20042623	20042968
chr1	82283196	82283632
chr18	24402190	24402497
chr18	24714596	24715079
chr18	25505062	25505476
chr18	25532834	25533123
chr18	25534850	25535120
chr18	25538147	25538483
chr18	25553349	25553588
chr18	25679406	25679650
chr18	28077782	28078099
chr18	30803159	30803480
chr18	31936641	31937033
chr18	31939100	31939529
chr18	32132533	32132790
chr18	32147409	32147768
chr18	34163045	34163291
chr18	34340807	34341033
chr18	34550516	34550727
chr18	34551570	34552275
chr18	34555366	34555611
chr18	34679541	34679798
chr18	34695470	34695837
chr18	34855131	34855418
chr18	34887145	34887768
chr18	34888911	34889248
chr18	35296249	35296705
chr18	35517651	35517877
chr18	35533049	35533260
chr18	35540068	35540411
chr18	35912999	35913323
chr18	35922876	35923217
chr18	35932857	35933125
chr18	36067881	36068301
chr18	36068502	36068758
chr18	36069259	36069692
chr18	36318942	36319196
chr18	36319773	36320333
chr18	36541373	36541674
chr18	37568082	37568526
chr18	38013757	38014467
chr18	38056369	38056695
chr18	38071338	38071567
chr18	38074730	38074938
chr18	38075462	38075673
chr18	38217018	38217281
chr18	38240962	38241385
chr18	38483552	38484086
chr18	38542423	38542622
chr18	38940436	38940745
chr18	42416516	42416841
chr18	42685850	42686130
chr18	46621289	46621488
chr18	47569338	47570057
chr18	4921391	4921725
chr18	4922185	4922442
chr18	5160116	5160365
chr18	5162045	5162327
chr18	5163115	5163748
chr18	52956571	52956789
chr18	53469569	53469799
chr18	53472295	53472494
chr18	53473891	53474189
chr18	55190501	55190728
chr18	56063137	56063336
chr18	56466348	56466905
chr18	56467231	56467468
chr18	56511207	56511455
chr1	85703587	85703840
chr18	60581514	60581798
chr18	60600303	60600623
chr18	60603452	60603800
chr18	60859167	60859403
chr18	60978390	60978669
chr18	60984166	60984557
chr18	61065603	61065842
chr18	61256932	61257314
chr18	61267256	61267494
chr18	61268461	61268826
chr18	61506422	61506631
chr18	61677311	61677544
chr18	61755325	61755598
chr18	64332442	64333477
chr18	64527277	64527515
chr18	65273113	65273350
chr18	65490362	65490638
chr18	65507120	65507428
chr18	65788962	65789219
chr18	66404677	66404878
chr18	66448121	66448342
chr18	67610318	67610706
chr18	67610802	67611150
chr18	68474800	68475091
chr18	68794636	68794941
chr18	69196763	69197005
chr18	70540124	70540388
chr1	87174337	87174541
chr1	87175796	87176060
chr1	87246170	87246502
chr1	87270975	87271228
chr18	73623078	73623463
chr18	73624256	73624489
chr18	73762331	73762574
chr18	73962852	73963146
chr18	74722320	74722669
chr18	74823011	74823829
chr1	87541724	87541983
chr18	75422997	75423207
chr18	75917782	75918374
chr18	76144436	76144724
chr18	76145665	76145968
chr18	76160861	76161471
chr18	76378746	76378967
chr18	76380284	76380743
chr18	76846553	76846831
chr18	77366468	77366791
chr18	77459123	77459591
chr18	77484130	77484520
chr18	77743626	77743876
chr18	78048506	78048827
chr18	78237465	78237771
chr18	78363368	78364002
chr18	80040439	80040715
chr18	80104779	80104981
chr18	80169957	80170183
chr18	80280361	80280693
chr18	80973555	80974364
chr18	81051844	81052278
chr18	82526129	82526389
chr18	82764536	82764755
chr18	82872228	82872609
chr18	82881203	82881438
chr18	82957105	82957365
chr18	82971779	82972245
chr18	82972633	82972852
chr18	84730006	84730333
chr18	84768759	84769254
chr18	88870182	88870413
chr1	89756416	89756854
chr1	89925238	89925493
chr1	90002492	90002717
chr1	90928058	90928275
chr1	91017266	91017496
chr19	10294694	10294946
chr19	10402803	10403064
chr19	10422076	10422279
chr19	10473847	10474224
chr19	10860080	10860552
chr19	10983195	10983506
chr19	11045028	11045315
chr19	12002233	12002586
chr1	91465166	91465533
chr19	14957153	14957549
chr1	91611023	91611380
chr19	21571286	21571515
chr19	22884017	22884218
chr19	24073180	24073481
chr19	24301496	24301729
chr19	25208821	25209070
chr19	25406605	25407089
chr19	25603199	25603425
chr1	92707458	92707754
chr19	28975186	28975606
chr1	93115067	93115457
chr19	3436912	3437141
chr19	34673594	34673861
chr19	36348039	36348291
chr19	36349582	36349795
chr19	36534431	36534638
chr19	36910040	36910239
chr19	37233629	37234376
chr19	37877716	37878205
chr19	37880824	37881102
chr19	37881345	37882069
chr19	37886745	37887045
chr19	38087250	38087531
chr19	38479162	38479363
chr19	38480796	38481188
chr19	38481360	38481599
chr1	93876245	93876454
chr19	3943324	3943593
chr1	94034909	94035619
chr19	41441254	41441814
chr19	41442659	41442877
chr19	41600786	41600985
chr19	41649477	41649760
chr19	41661035	41661270
chr19	41734742	41735008
chr19	4257571	4258037
chr19	43803862	43804191
chr19	43902909	43903219
chr19	43949283	43949830
chr19	44153745	44154119
chr19	44514848	44515139
chr19	44517363	44517600
chr19	44518431	44518759
chr19	44519135	44519444
chr19	44531484	44531845
chr19	4456356	4456561
chr19	44655796	44656040
chr19	44669584	44670019
chr19	44670404	44670714
chr19	44672243	44672521
chr19	44676020	44676404
chr19	44676871	44677134
chr19	44681687	44681947
chr19	44683051	44683286
chr19	44684073	44684518
chr19	44734901	44735145
chr19	44742082	44742320
chr19	44746469	44746690
chr19	44750222	44750862
chr19	44882510	44883108
chr19	44886991	44887228
chr19	44914945	44915157
chr19	45024031	45024297
chr19	45027901	45028349
chr19	45036901	45037182
chr19	45063945	45064185
chr19	45065316	45065624
chr19	45082198	45082448
chr19	45242836	45243227
chr19	45244359	45244563
[truncated: 2,191 more rows]

## Sheet: poiAct_pooled_mm10
chr10	117390551	117390800
chr10	125786951	125787212
chr10	17705564	17705787
chr10	41182680	41182906
chr10	53503507	53503851
chr10	58651234	58651506
chr10	77677581	77677930
chr10	84859172	84859515
chr10	90709503	90709854
chr11	101338505	101338799
chr11	102437090	102437468
chr11	102438398	102438602
chr11	103763795	103764107
chr11	104318944	104319408
chr11	108889090	108889383
chr11	110448044	110448579
chr11	111843711	111844218
chr11	112959507	112960042
chr11	113165155	113165483
chr11	114217458	114217887
chr11	115071044	115071438
chr11	118202545	118202862
chr11	121154212	121154516
chr11	22007159	22007742
chr1	128472054	128472360
chr1	128472474	128472807
chr1	132331292	132331632
chr1	132333685	132334003
chr1	132533887	132534195
chr1	132799327	132799526
chr11	33193746	33194016
chr11	44696704	44697102
chr11	4954012	4954310
chr11	54112845	54113284
chr11	61016935	61017349
chr1	166045644	166045923
chr1	166056180	166056385
chr1	166282661	166283022
chr1	167802620	167802819
chr11	70026620	70027144
chr11	70029536	70029808
chr1	173389895	173390155
chr11	75279277	75279727
chr11	75291031	75291242
chr11	76436821	76437503
chr11	77947598	77948520
chr1	180434193	180434413
chr11	80889756	80890022
chr11	81771264	81771888
chr11	81897609	81898033
chr11	87725992	87726233
chr11	88086994	88087259
chr11	88162026	88162423
chr11	88187557	88187934
chr1	193382856	193383062
chr11	96397235	96397576
chr11	97019353	97019560
chr12	108320482	108321142
chr12	108436045	108436346
chr12	108443264	108443628
chr12	110429654	110429894
chr12	111500785	111501104
chr12	112542997	112543272
chr12	112551949	112552214
chr12	117172586	117173734
chr12	117788643	117788997
chr12	118518420	118518699
chr12	118854937	118855404
chr12	118856209	118856521
chr12	12694159	12694527
chr12	16509452	16509709
chr12	22030689	22031156
chr12	27064993	27065382
chr12	5566209	5566500
chr12	69446601	69446918
chr12	70367665	70368010
chr12	80007940	80008204
chr12	80023170	80023812
chr12	80524333	80524610
chr12	80525475	80525912
chr12	85454976	85455677
chr12	88820225	88820545
chr13	12542020	12542446
chr13	18125168	18125471
chr13	43503419	43503687
chr13	43531425	43531678
chr13	43864396	43864842
chr13	44228637	44228853
chr13	44650895	44651158
chr13	47273430	47273849
chr13	48130720	48131143
chr13	48763942	48764328
chr13	54758014	54758822
chr13	69586402	69586637
chr13	71458563	71458837
chr13	71507563	71508222
chr13	78427727	78428073
chr13	80723237	80723564
chr13	94171410	94171726
chr14	100750108	100750476
chr1	41131268	41131756
chr14	118228313	118228538
chr14	118230431	118230733
chr14	118437453	118437914
chr14	122406062	122406308
chr14	122406778	122407214
chr14	122481204	122481498
chr14	12338104	12338477
chr14	12389132	12389336
chr14	25448536	25448894
chr14	33319402	33319757
chr14	3809484	3809827
chr14	48674487	48674775
chr14	48709418	48709789
chr14	59737116	59737400
chr14	60485528	60485822
chr14	60486625	60486927
chr14	76266970	76267498
chr14	8316323	8316739
chr15	101078813	101079177
chr15	102698264	102698508
chr15	30383087	30383403
chr15	82983502	82983762
chr15	91075692	91076257
chr15	91077951	91078445
chr15	99093807	99094159
chr16	21245966	21246217
chr16	21310900	21311217
chr16	21665004	21665311
chr16	22800480	22800779
chr16	34748292	34748695
chr16	43603792	43604172
chr16	44530801	44531131
chr16	78238450	78238808
chr16	89945453	89945740
chr17	11913095	11913387
chr17	43326836	43327060
chr17	45805564	45805838
chr17	4626168	4626643
chr1	75422906	75423501
chr1	75425815	75426025
chr17	56488121	56488408
chr17	5770522	5770876
chr1	78181885	78182263
chr1	78189563	78189819
chr17	84096368	84096788
chr17	85464744	85465375
chr17	85472751	85472995
chr17	85485198	85485475
chr17	85486761	85487291
chr17	85645767	85646141
chr17	85646259	85646636
chr17	87877582	87878085
chr1	81593475	81593869
chr18	35922876	35923217
chr18	5162045	5162327
chr18	5163115	5163748
chr18	67610318	67610706
chr18	67610802	67611150
chr18	76160861	76161471
chr18	84768759	84769254
chr19	25208821	25209070
chr19	37880824	37881102
chr19	37881345	37882069
chr19	44514848	44515139
chr19	44517363	44517600
chr19	44669584	44670019
chr19	44670404	44670714
chr19	44672243	44672521
chr19	44750222	44750862
chr19	44882510	44883108
chr19	44886991	44887228
chr19	44914945	44915157
chr19	45310996	45311201
chr19	47168347	47168547
chr19	47314751	47315052
chr19	58969099	58969495
chr19	59389324	59389538
chr19	59469132	59469488
chr19	7068145	7068366
chr1	97976970	97977271
chr2	105687590	105687910
chr2	105689489	105689750
chr2	113595527	113595835
chr2	136107556	136107918
chr2	136108907	136109213
chr2	168807772	168808060
chr2	172728436	172728830
chr2	173173982	173174487
chr2	24405295	24406000
chr2	25185770	25185989
chr2	29859198	29859404
chr2	33580556	33581142
chr2	33581293	33582312
chr2	33583350	33583615
chr2	33630159	33630490
chr2	34570281	34570780
chr2	35845748	35846416
chr2	37781997	37782270
chr2	92006974	92007232
chr2	92008235	92008716
chr2	93226923	93227232
chr2	95232143	95232522
chr3	127625306	127625656
chr3	127626188	127626426
chr3	127627748	127628115
chr3	138644173	138644801
chr3	144556710	144557121
chr3	27283109	27283553
chr3	52069931	52070229
chr3	53644640	53644904
chr3	84732079	84732526
chr3	8685041	8685532
chr3	8717337	8717872
chr3	87986846	87987372
chr3	87987679	87987975
chr3	87988149	87988446
chr3	88197832	88198095
chr3	88231094	88231724
chr3	88235201	88235483
chr3	88237555	88237804
chr3	88241178	88241395
chr3	88242571	88242842
chr3	97942567	97942867
chr3	98197962	98198236
chr4	102976285	102976711
chr4	105245648	105245916
chr4	107138989	107139217
chr4	115878107	115878672
chr4	116840004	116840443
chr4	118589792	118590038
chr4	120252567	120252883
chr4	124965139	124965500
chr4	125313133	125313672
chr4	129966249	129966666
chr4	130801904	130802235
chr4	136755557	136755768
chr4	139818255	139818496
chr4	139821447	139821777
chr4	140658250	140658471
chr4	152285515	152285748
chr4	152286124	152286356
chr4	154237406	154237689
chr4	32303774	32304041
chr4	41683392	41683598
chr4	42185078	42185306
chr4	42682244	42682443
chr4	44716964	44717163
chr4	46353145	46353352
chr4	5798568	5798779
chr4	65238483	65239003
chr4	65252134	65252611
chr4	71316622	71316979
chr4	87369652	87369998
chr4	8921535	8921929
chr5	105493028	105493229
chr5	111626353	111626670
chr5	111770403	111770710
chr5	112520914	112521142
chr5	112640725	112640959
chr5	115397893	115398092
chr5	120281376	120281600
chr5	120321901	120322926
chr5	120436914	120437169
chr5	126281915	126282195
chr5	128439904	128440103
chr5	135276668	135276971
chr5	139686913	139687279
chr5	147221972	147222732
chr5	149320497	149321128
chr5	149380578	149380849
chr5	24472927	24473307
chr5	24474985	24475215
chr5	24485264	24485479
chr5	24778607	24778997
chr5	24781086	24781479
chr5	33695116	33695475
chr5	33695623	33695907
chr5	37894192	37894435
chr5	37895525	37895724
chr5	38366626	38367020
chr5	99613490	99613917
chr6	100563820	100564117
chr6	114875309	114875508
chr6	119499364	119499611
chr6	120580054	120580476
chr6	121463254	121463469
chr6	127330208	127330784
chr6	144264265	144264561
chr6	23253916	23254148
chr6	23273088	23273293
chr6	38293294	38293672
chr6	53880516	53880750
chr6	89008968	89009204
chr6	91617231	91617573
chr7	112743605	112744054
chr7	130594679	130594913
chr7	132247606	132247852
chr7	135485157	135485566
chr7	135485802	135486035
chr7	139139918	139140346
chr7	19326406	19326699
chr7	44405555	44405911
chr7	70350827	70351068
chr7	70625561	70626227
chr7	73344062	73344447
chr7	73419528	73419775
chr7	73595121	73595568
chr7	80605691	80606089
chr8	105445905	105446154
chr8	10805806	10806060
chr8	120504728	120505102
chr8	122323911	122324387
chr8	123884910	123885199
chr8	12400773	12401456
chr8	12428432	12428673
chr8	12430061	12430578
chr8	12431481	12432134
chr8	25513361	25513704
chr8	27160055	27160271
chr8	33508482	33508686
chr8	34703414	34703843
chr8	34732628	34733215
chr8	44971985	44972333
chr8	47242622	47242862
chr8	47726970	47727279
chr8	88604066	88604388
chr8	88627155	88627360
chr8	88627581	88627929
chr9	102211365	102212062
chr9	106418029	106418625
chr9	106421835	106422140
chr9	110322944	110323435
chr9	122285507	122285821
chr9	31972379	31972631
chr9	37452249	37452731
chr9	37454184	37454608
chr9	37456469	37456984
chr9	40859307	40859612
chr9	44721232	44721699
chr9	48647765	48648042
chr9	62363674	62363955
chr9	65163243	65163481
chr9	66181187	66181608
chr9	69668658	69669100
chr9	69670540	69671062
chr9	69767430	69768083
chrX	162727326	162727652
chrX	58019391	58019642
chrX	58157403	58157621
chrX	77567961	77568340
chrX	99455653	99455907
chrX	99521910	99522646
chrY	90765384	90765833

## Sheet: poised_distal_mm10
chr10	10689005	10689485
chr10	108113407	108113620
chr10	108446120	108446446
chr10	108446694	108446959
chr10	108568166	108568500
chr10	108569758	108570065
chr10	11025770	11026065
chr10	110455733	110456080
chr10	111335864	111336075
chr10	115468819	115469489
chr10	116079469	116079731
chr10	116428241	116428763
chr10	116761595	116761869
chr10	116872120	116872377
chr10	116920650	116921007
chr10	117390551	117390800
chr10	117391066	117391382
chr10	117432437	117432758
chr10	117436863	117437263
chr10	117478254	117478557
chr10	117571340	117571831
chr10	117906281	117906498
chr10	118121924	118122235
chr10	118125785	118126109
chr10	118129412	118129646
chr10	118675949	118676165
chr10	118802853	118803057
chr10	118804450	118804947
chr10	120428979	120429220
chr10	120553034	120553491
chr10	120564842	120565103
chr10	120875793	120875992
chr10	121089441	121089698
chr10	121350864	121351577
chr10	121395563	121395893
chr10	121404035	121404315
chr10	121533194	121533489
chr10	121689613	121690130
chr10	121770868	121771113
chr10	121853416	121853776
chr10	122802907	122803301
chr10	122895113	122895488
chr10	122964056	122964269
chr10	125725780	125726071
chr10	125786951	125787212
chr10	125839542	125840023
chr10	126370446	126370645
chr10	126680983	126681337
chr10	126753256	126753496
chr10	127017180	127017379
chr10	127018490	127018704
chr10	127555728	127556120
chr10	127557464	127557681
chr10	127564344	127564582
chr10	128612774	128612996
chr10	130470342	130470744
chr10	17705564	17705787
chr10	18319560	18320120
chr10	18388805	18389004
chr10	18531579	18531873
chr10	18591963	18592225
chr10	19338823	19339069
chr10	20170512	20170843
chr10	22191221	22191441
chr10	22212197	22212641
chr10	22381323	22381548
chr10	25894172	25894463
chr10	26695242	26695536
chr10	39239962	39240178
chr10	40809218	40809818
chr10	41182680	41182906
chr10	41684752	41685100
chr10	42031044	42031291
chr10	42308245	42308449
chr10	42562315	42562632
chr10	42614025	42614331
chr10	42615469	42615710
chr10	42842389	42842703
chr10	42930288	42930628
chr10	42972815	42973145
chr10	42987555	42987992
chr10	43452451	43452650
chr10	43456294	43456533
chr10	43489665	43489902
chr10	43619034	43619429
chr10	43694636	43694957
chr10	44148704	44149306
chr10	51238145	51238459
chr10	52704484	52704834
chr10	53503507	53503851
chr10	58651234	58651506
chr10	59539462	59539772
chr10	59865125	59865383
chr10	59868390	59868673
chr10	59972446	59972891
chr10	59974205	59974688
chr10	60566283	60566619
chr10	60774732	60774969
chr10	61199602	61199840
chr10	61211720	61211975
chr10	61624821	61625071
chr10	61625305	61625551
chr10	61991579	61991801
chr10	62183143	62183430
chr10	62404918	62405177
chr10	63089479	63089822
chr10	63135725	63136004
chr10	67317978	67318200
chr10	69398715	69399037
chr10	69706473	69706757
chr10	70946261	70946507
chr10	71302655	71302858
chr10	71310253	71310728
chr10	73099926	73100355
chr10	7390922	7391140
chr10	7392115	7392374
chr10	7491615	7492069
chr10	7492393	7492766
chr10	75667541	75667752
chr10	75667877	75668158
chr10	76067755	76068076
chr10	78279311	78279593
chr10	78391048	78391453
chr10	78392209	78392413
chr10	78396224	78396581
chr10	78481821	78482604
chr10	78487766	78488062
chr10	80208933	80209134
chr10	80446288	80446487
chr10	80450623	80450963
chr10	80464727	80464955
chr10	80481127	80481351
chr10	80509415	80509614
chr10	80526254	80526485
chr10	80985647	80986060
chr10	80988121	80988336
chr10	81462023	81462275
chr10	81587346	81587545
chr10	82666489	82666703
chr10	83219759	83220044
chr10	84410123	84410333
chr10	84859172	84859515
chr10	85331225	85331660
chr10	85451609	85452002
chr10	85456037	85456268
chr10	85467510	85467788
chr10	86636893	86637327
chr10	86727599	86727804
chr10	86972068	86972360
chr10	90709503	90709854
chr10	90771510	90771757
chr10	90863878	90864348
chr10	90964523	90964737
chr10	90966880	90967124
chr10	90969352	90969718
chr10	93915294	93915514
chr10	94172702	94172923
chr10	94408789	94409031
chr10	94426298	94426593
chr10	94450581	94450789
chr10	94905724	94905977
chr10	94991494	94991693
chr10	95088204	95088463
chr10	95112409	95112757
chr10	95112857	95113443
chr10	95604981	95605292
chr10	96479407	96479726
chr10	99286814	99287252
chr10	99469035	99469432
chr1	105092371	105092754
chr1	105813592	105813791
chr1	105844456	105844680
chr1	106037162	106037497
chr11	100295318	100295551
chr11	100640137	100640352
chr11	100673186	100673423
chr11	100692341	100692610
chr11	100957297	100957640
chr11	100983426	100983722
chr11	101138621	101139065
chr11	101881534	101881962
chr11	101910366	101910603
chr11	101928438	101928759
chr11	102218813	102219054
chr11	103150962	103151247
chr11	103193367	103193832
chr11	103237830	103238035
chr11	103325370	103325575
chr11	103332594	103332887
chr11	103333910	103334343
chr11	103730622	103730855
chr11	103763795	103764107
chr11	103795561	103795786
chr11	103809323	103809593
chr11	103810347	103810563
chr11	103816714	103817088
chr11	103892900	103893179
chr11	104114727	104115122
chr11	104318944	104319408
chr11	104322128	104322506
chr11	104643698	104644041
chr11	104685656	104685975
chr11	105164533	105164820
chr11	105347852	105348118
chr11	105362922	105363208
chr11	105927151	105927392
chr11	107705738	107706030
chr11	107813293	107813499
chr11	108028516	108028736
chr11	108268953	108269402
chr11	108889090	108889383
chr11	109193232	109193445
chr11	109331122	109331791
chr11	110448044	110448579
chr11	111843711	111844218
chr11	112621012	112621314
chr11	112811081	112811318
chr11	112854132	112854377
chr11	112872777	112872983
chr11	112959507	112960042
chr11	113165155	113165483
chr11	113284987	113285271
chr11	113333581	113333893
chr11	113577278	113577553
chr11	114217458	114217887
chr11	114485565	114485800
chr11	114628338	114628611
chr11	114636392	114636591
chr11	114642342	114642558
chr11	114745222	114745432
chr11	114781149	114781462
chr11	115354295	115354494
chr11	115859510	115859932
chr11	116354559	116354805
chr11	116604214	116604455
chr11	116643293	116643596
chr11	116970932	116971213
chr11	117384944	117385228
chr11	117389974	117390181
chr11	117394503	117394784
chr11	117941861	117942146
chr11	117949776	117950028
chr11	118093683	118094066
chr11	118372769	118373008
chr11	118490868	118491091
chr11	118507919	118508118
chr11	118603194	118603465
chr11	118998668	118998952
chr11	118999626	118999826
chr11	119052592	119052954
chr11	119053297	119053605
chr11	119111511	119111720
chr11	119184103	119184395
chr11	119253367	119253592
chr11	119514940	119515379
chr11	119517028	119517247
chr11	120065306	120065728
chr11	120067875	120068208
chr11	120297915	120298128
chr11	120515545	120515915
chr11	120763471	120763971
chr1	112416467	112417061
chr11	18371337	18371650
chr11	18870040	18870239
chr11	18871570	18871774
chr11	19007643	19008040
chr11	19008123	19008414
chr1	119189499	119189879
chr1	119330143	119330348
chr1	119388723	119389307
chr1	120033046	120033338
chr1	120085744	120086013
chr1	120138916	120139228
chr11	20455113	20455316
chr11	20456377	20456625
chr11	20466306	20467026
chr11	20532260	20532750
chr1	120741706	120742268
chr11	21988487	21988997
chr11	23048053	23048468
chr11	24305768	24306053
chr11	28365569	28365797
chr1	128472054	128472360
chr1	128472474	128472807
chr1	130549189	130549443
chr1	131112681	131112894
chr11	31573226	31573676
chr11	32161540	32161829
chr11	32162218	32162529
chr1	132168231	132168667
chr1	132256995	132257213
chr1	132331292	132331632
chr1	132333685	132334003
chr1	132558093	132558303
chr1	132799327	132799526
chr1	132815927	132816128
chr11	32930985	32931233
chr1	132934960	132935226
chr1	133087719	133087971
chr1	133101471	133101676
chr11	33179843	33180113
chr1	133181010	133182052
chr1	133209159	133209381
chr1	133800945	133801234
chr1	133852142	133852521
chr1	133885829	133886060
chr1	134048872	134049085
chr1	134151674	134151985
chr1	134210323	134210728
chr1	134518659	134518938
chr1	135084627	135084908
chr1	135686803	135687016
chr1	135687813	135688446
chr1	135698443	135698675
chr1	135699404	135699691
chr1	135779280	135779504
chr1	135780800	135781095
chr1	135781320	135781530
chr1	135865657	135865870
chr1	135944852	135945107
chr1	135945741	135946021
chr11	36000640	36000953
chr11	36001317	36001670
chr11	36677405	36677605
chr1	136758789	136758998
chr11	3749949	3750157
chr1	137639778	137640061
chr11	3774556	3775023
chr1	137881726	137881984
chr1	137898455	137898711
chr11	38121013	38121699
chr11	43775891	43776455
chr11	44665364	44665563
chr11	44696704	44697102
chr11	44832551	44832841
chr1	14506548	14506936
chr11	4761911	4762446
chr11	4763004	4763230
chr11	4763653	4763957
chr11	48853596	48853810
chr11	49589959	49590334
chr11	49636489	49636920
chr11	49652810	49653063
chr11	50457412	50457670
chr11	5046619	5046845
chr11	50713671	50713966
chr1	151849913	151850123
chr1	151861383	151861682
chr11	52168017	52168354
chr11	52187263	52187477
chr11	52314484	52314768
chr11	52747875	52748076
chr1	153048143	153048403
chr1	153071644	153071890
chr11	53500581	53500999
chr11	53508496	53508897
chr1	153560855	153561181
chr11	53735626	53735913
chr11	53737097	53737440
chr11	54112845	54113284
chr1	155111565	155111863
chr1	155224238	155224527
chr1	155244332	155244545
chr1	155244925	155245167
chr1	155250802	155251101
chr11	55386494	55386789
chr1	156543908	156544298
chr1	157077141	157077450
chr1	157079361	157079663
chr11	57465104	57465398
chr1	157560596	157561211
chr11	57934424	57934830
chr11	58994341	58994795
chr11	59525246	59525554
chr11	59526549	59526834
chr11	59859964	59860243
chr11	60509577	60509783
chr11	60510860	60511117
chr11	60574190	60574447
chr11	60575872	60576087
chr1	161196077	161196355
chr11	61231380	61231579
chr1	161288257	161288461
chr1	161314264	161314493
chr11	61671840	61672117
chr1	161746279	161746568
chr11	6244750	6245034
chr1	162607416	162607656
chr11	62756774	62757161
chr11	63533564	63534121
chr11	64520409	64520682
chr1	164898828	164899333
chr1	166045644	166045923
chr1	166049081	166049374
chr1	166056180	166056385
chr1	166282661	166283022
chr1	166300578	166300828
chr1	166309230	166309649
chr1	167446456	167446884
chr1	167448230	167448451
chr1	167448626	167448879
chr1	167635271	167636101
chr1	167645037	167645238
chr11	67656439	67656715
chr1	167660608	167660945
chr1	167802620	167802819
chr1	167929747	167930279
chr11	68089984	68090292
chr1	168214149	168214469
chr11	68531488	68531705
chr11	68544680	68545060
chr11	69452055	69452694
chr11	69477739	69477939
chr11	70029536	70029808
chr11	70777248	70777514
chr1	171039257	171039479
chr1	171077946	171078270
chr1	171079863	171081072
chr1	171081239	171081557
chr1	171081752	171082081
chr11	71820972	71821175
chr1	172012127	172012355
chr1	172045590	172045905
chr1	172046954	172047206
chr1	172243905	172244104
chr1	172364699	172365045
chr1	172418228	172418539
chr1	172532569	172532925
chr11	72948072	72948361
chr11	72975515	72975727
chr11	73030792	73031068
chr1	173321913	173322261
chr1	173389895	173390155
chr11	74522508	74523015
chr11	74524119	74524698
chr11	74526611	74526819
chr11	74637965	74638311
chr11	74638492	74638707
chr11	75231769	75232137
chr11	75234628	75235114
chr11	75279277	75279727
chr11	75282532	75282763
chr11	75291031	75291242
chr11	7533362	7533679
chr11	75573482	75573694
chr11	75966991	75967398
chr11	76351287	76351820
chr11	76357512	76357925
chr11	76436821	76437503
chr11	76646006	76646334
chr11	77100322	77100586
chr1	177321661	177322256
chr11	77624458	77624657
chr1	177702912	177703175
chr11	77947598	77948520
chr1	178517794	178517993
chr1	178850624	178850950
chr1	178915065	178915431
chr11	79327122	79327480
chr11	79660282	79660733
chr1	180279755	180280006
chr11	80290166	80290429
chr11	80312664	80312892
chr1	180365174	180365493
chr1	180422160	180422380
chr1	180434193	180434413
chr1	180762108	180762498
chr1	180763902	180764164
chr1	180829861	180830136
chr1	180873976	180874435
chr11	80889756	80890022
chr11	81041749	81042006
chr1	181742203	181742705
chr1	181743405	181743749
chr11	81771264	81771888
chr11	81897609	81898033
chr1	182137185	182137446
chr1	182143192	182143571
chr11	82434777	82435133
chr1	182585212	182585691
chr11	82618500	82618703
chr11	82971101	82971322
chr1	182983026	182983387
chr11	83865320	83865525
chr11	84637504	84637745
chr1	184777142	184777430
chr1	184793148	184793453
chr11	84794611	84794838
chr11	85843288	85843647
chr11	85844190	85844403
chr11	85844678	85844905
chr11	85849094	85849467
chr11	85876369	85876611
chr1	186833414	186833616
chr1	186834279	186834608
chr11	86894197	86894519
chr1	186922821	186923106
chr1	187448187	187448390
chr11	87639228	87639585
chr11	87720414	87720635
chr11	87725992	87726233
chr11	87778469	87778892
chr11	88086994	88087259
chr11	88182440	88182639
chr11	88823093	88823303
chr11	89100322	89100765
chr11	89145206	89145409
chr11	89186886	89187231
chr11	89776181	89776412
chr1	189870543	189870759
chr11	89986574	89986796
chr1	190417410	190417623
chr1	190483366	190483763
chr1	190747259	190747508
chr1	191125950	191126365
chr11	91206537	91206836
chr1	191352150	191352357
chr1	191432645	191432854
chr1	19234852	19235145
chr1	19236648	19236944
chr1	19241461	19241695
chr1	192466180	192466423
chr1	192825834	192826114
chr1	193382856	193383062
chr1	193625360	193625701
chr11	93812552	93812845
chr11	94424191	94424430
chr11	94872989	94873283
chr11	94882736	94883023
chr11	95020015	95020312
chr11	95178586	95178836
chr11	95210762	95211003
chr11	95598121	95598600
chr11	96145629	96145955
chr11	96170716	96170964
chr11	96183887	96184101
chr11	96397235	96397576
chr11	96438881	96439088
chr11	96735987	96736234
chr11	96862022	96862283
chr11	96863768	96863977
chr11	96867261	96867465
chr11	97098850	97099153
chr11	97336715	97337008
chr11	97531692	97531996
chr11	97533058	97533349
chr11	97536884	97537140
chr11	97542379	97543001
chr11	97547083	97547410
chr11	98038009	98038265
chr11	98284310	98284588
chr11	98294515	98294734
chr11	98470051	98470416
chr11	99189416	99189643
chr1	20477812	20478179
chr1	20940281	20940489
chr12	100887793	100888008
chr12	102390093	102390428
chr12	102930352	102930671
chr12	103183108	103183502
chr12	103325453	103325839
chr12	104879631	104880051
chr12	105476475	105476688
chr12	105593457	105593830
chr12	105962713	105963017
chr12	106081079	106081292
chr12	107972973	107973274
chr12	108223392	108223657
chr12	108317351	108317679
chr12	108320482	108321142
chr12	108352826	108353147
chr12	108436045	108436346
chr12	108443264	108443628
chr12	108465803	108466082
chr12	108503722	108504022
chr12	108763499	108763810
chr12	109393817	109394143
chr12	109423594	109423890
chr12	109436309	109436558
chr12	109437780	109438057
chr12	110186445	110186685
chr12	110250760	110251128
chr12	110319472	110319723
chr12	110373461	110373743
chr12	110429654	110429894
chr12	111142994	111143492
chr12	111284655	111284944
chr12	111430346	111430679
chr12	111500785	111501104
chr12	111504982	111505231
chr12	111795268	111795552
chr12	112238991	112239403
chr12	112542997	112543272
chr12	112551949	112552214
chr12	112707052	112707374
chr12	112873644	112873889
chr12	112874119	112874450
chr12	112875617	112875881
chr12	112876317	112876838
chr12	112877412	112878041
chr12	116623153	116623365
chr1	21166317	21166516
chr12	116948137	116948348
chr12	117172586	117173734
chr12	117235063	117235601
chr12	117240391	117240666
chr12	117261014	117261628
chr12	117533636	117534747
chr12	117751519	117751880
chr12	117788643	117788997
chr12	118518420	118518699
chr12	12420864	12421075
chr12	12694159	12694527
chr12	13184177	13184431
chr12	16509452	16509709
chr12	18135384	18135986
chr12	19246801	19247010
chr12	19953946	19954175
chr12	20311912	20312389
chr12	20415369	20415763
chr12	22030689	22031156
chr12	26903550	26903895
chr12	27064993	27065382
chr12	29068237	29068516
chr12	31092534	31092966
chr1	23256028	23256378
chr12	32926784	32927085
chr12	33028425	33028639
chr12	33035663	33035888
chr12	33269804	33270008
chr12	34220100	34220400
chr12	34906076	34906292
chr12	3791797	3792145
chr12	47164061	47164260
chr12	4717532	4717740
chr12	5119777	5120079
chr12	5151944	5152266
chr12	51709110	51709309
chr12	5192005	5192271
chr12	52790604	52790803
chr12	54067913	54068126
chr12	54834929	54835214
chr12	54836515	54836819
chr12	55446680	55446960
chr12	55586957	55587204
chr12	5566209	5566500
chr12	56681094	56681368
chr12	56718048	56718535
chr12	57575993	57576236
chr12	5763911	5764282
chr12	69129999	69130321
chr12	69446601	69446918
chr12	69907805	69908408
chr12	70129212	70129420
chr12	70367665	70368010
chr12	70784062	70784261
chr12	70799740	70799996
chr12	70910281	70910517
chr12	71577315	71577792
chr12	71813882	71814216
chr12	72198131	72198330
chr12	72464341	72464612
chr12	72831795	72832269
chr12	73448446	73448655
chr12	73449112	73449341
chr12	73516768	73517019
chr12	73793357	73793843
chr12	73794198	73794425
chr12	73949691	73950040
chr12	75701109	75701563
chr12	75844320	75844711
chr12	76081742	76082175
chr12	76086293	76086590
chr12	76152506	76152713
chr12	76609077	76609281
chr12	77048388	77048669
chr12	77667185	77667541
chr12	77667951	77668150
chr12	77789486	77789736
chr12	78918274	78918574
chr12	78996864	78997091
chr12	80007940	80008204
chr12	80010172	80010729
chr12	80023170	80023812
chr12	80721198	80721792
chr12	80778193	80778431
chr12	80991064	80991308
chr12	80998575	80998910
chr12	81714892	81715092
chr12	81807292	81807500
chr12	81845067	81845289
chr12	81997536	81998017
chr12	83458091	83458325
chr12	84206418	84206704
chr12	84207860	84208623
chr12	84593859	84594066
chr12	84597948	84598208
chr12	84680596	84680870
chr12	84784537	84784923
chr12	84805611	84805834
chr12	85192556	85192858
chr12	85454976	85455677
chr12	85485855	85486385
chr12	85487708	85488058
chr12	85492157	85492381
chr12	85705618	85705881
chr12	86211044	86211433
chr12	86402783	86403093
chr12	86760881	86761441
chr12	87010937	87011181
chr12	88722723	88723050
chr12	88820225	88820545
chr12	89260262	89260492
chr12	91648138	91649022
chr12	99084129	99084529
chr12	99298961	99299258
chr12	99299796	99300472
chr12	99574296	99574662
chr12	99576900	99577221
chr13	101935286	101935524
chr13	102665293	102665572
chr13	102957834	102958307
chr13	103096748	103097062
chr13	107495877	107496091
chr13	107646122	107646322
chr13	109116056	109116555
chr13	109116766	109117176
chr13	109440878	109441173
chr13	109547811	109548058
chr13	111977856	111978077
chr13	112001264	112001515
chr13	112031062	112031379
chr13	112100709	112101038
chr13	112735119	112735363
chr13	113293007	113293701
chr13	116293746	116294124
chr13	116297544	116297834
chr13	116705655	116705907
chr13	117289604	117290130
chr13	119965604	119965908
chr13	119991352	119991604
chr13	119992176	119992375
chr13	119998647	119998986
chr13	120015652	120016006
chr13	120026337	120026559
chr13	120026874	120027083
chr13	120034678	120034923
chr13	120035191	120035390
chr13	120063526	120063860
chr13	120070122	120070330
chr13	120096657	120096976
chr13	120221003	120221310
chr13	120222991	120223226
chr13	120231933	120232158
chr13	120232793	120232998
chr13	12542020	12542446
chr13	17855482	17856039
chr13	17859437	17859771
chr13	18125168	18125471
chr13	18218593	18218962
chr13	20109041	20109308
chr13	21250097	21250354
chr13	21279657	21279999
chr13	22702736	22702973
chr13	22783904	22784196
chr13	23411597	23412149
chr13	24713648	24713931
chr13	28417916	28418301
chr13	30065590	30065901
chr13	31779551	31779833
chr13	31820808	31821031
chr13	31822784	31823066
chr13	3361193	3361426
chr13	37312626	37312889
chr13	37517112	37517314
chr13	37541763	37542023
chr13	37702793	37703144
chr13	37734526	37734856
chr13	37963486	37963695
chr13	38077199	38077407
chr13	38290438	38290730
chr13	38580614	38581021
chr13	40706610	40707270
chr1	34236211	34236714
chr13	42916228	42916484
chr13	43027510	43027881
chr13	43201143	43201367
chr13	43503419	43503687
chr13	43531425	43531678
chr13	43579814	43580019
chr13	43583111	43583410
chr13	43864396	43864842
chr13	44228637	44228853
chr13	44650895	44651158
chr1	34469894	34470123
chr1	34472665	34473256
chr1	34485622	34486189
chr13	46429036	46429250
chr1	34678052	34678283
chr1	34678926	34679220
chr13	47273430	47273849
chr13	48130720	48131143
chr13	48732589	48732897
chr13	48763942	48764328
chr13	48782798	48782997
chr13	50488471	50488695
chr13	52252315	52252658
chr13	53109623	53109932
chr13	53120920	53121129
chr13	53309828	53310197
chr13	53461259	53462365
chr13	53688611	53688846
chr13	54113834	54114130
chr13	54392013	54392215
chr13	54805494	54805756
chr13	54824673	54824917
chr13	54851203	54851411
chr13	54910391	54910714
chr13	54912703	54913174
chr13	55171970	55172169
chr13	55963182	55963583
chr13	56215993	56216498
chr13	56220998	56221693
chr13	56221953	56222519
chr13	56753779	56753991
chr13	58067848	58068125
chr1	35822859	35823102
chr13	58539020	58539226
chr13	58543229	58543433
chr13	58633847	58634152
chr13	58668746	58668945
chr13	59059171	59059450
chr13	59423931	59424237
chr1	36254659	36254963
chr13	63487522	63487790
chr13	65311537	65311758
chr13	66642027	66642273
chr13	69488035	69488308
chr13	69586402	69586637
chr13	69696393	69696742
chr13	69703488	69704141
chr1	37029125	37029477
chr13	71458563	71458837
chr13	71507563	71508222
chr13	72346010	72346267
chr13	72639990	72640409
chr13	73034373	73034821
chr13	73160227	73160701
chr13	73405763	73406257
chr13	73417890	73418129
chr13	73723455	73723670
chr13	74166766	74166985
chr13	74259673	74260573
chr1	37666568	37666865
chr13	78171336	78171594
chr13	78179331	78179759
chr13	78210370	78210949
chr13	78427727	78428073
chr13	80723237	80723564
chr13	91162718	91163027
chr13	91175344	91175628
chr13	92131050	92132034
chr13	94143348	94143616
chr13	94171410	94171726
chr13	94173711	94173997
chr13	94306788	94306988
chr13	94575732	94576432
chr13	94595979	94596230
chr13	94599595	94600147
chr13	94608646	94608845
chr13	94710884	94711111
chr13	96884548	96884884
chr13	97952460	97952663
chr13	98366907	98367171
chr13	98502897	98503166
chr13	98504263	98505063
chr13	98588876	98589216
chr13	99152246	99152957
chr13	99849639	99849876
chr14	100477728	100478049
chr14	100750108	100750476
chr1	41131268	41131756
chr14	118318579	118318967
chr14	118437453	118437914
chr14	118768075	118768403
chr14	119857393	119857751
chr14	120155882	120156181
chr14	120831855	120832102
chr14	122406062	122406308
chr14	122406778	122407214
chr14	122490607	122491186
chr14	12378056	12378297
chr14	12389132	12389336
chr14	17632903	17633259
chr14	19311684	19311974
chr14	20114126	20114342
chr14	21686214	21686618
chr1	42186373	42186651
chr14	22004954	22005335
chr14	24507639	24507978
chr14	25448536	25448894
chr14	25574630	25574855
chr14	25800212	25800535
chr14	26910591	26910847
chr14	27114649	27115238
chr14	28238603	28239137
chr14	28955232	28955503
chr1	42917848	42918226
chr14	30591471	30591682
chr14	31269448	31269793
chr14	31386080	31386280
chr14	31662838	31663092
chr14	33099149	33099389
chr14	33250170	33250416
chr14	33250651	33250869
chr14	33319402	33319757
chr14	33351156	33351440
chr14	34555478	34555730
chr14	34768988	34769206
chr14	3991493	3991733
chr14	4109988	4110428
chr14	4111400	4111776
chr14	41336479	41336719
chr14	41660443	41660854
chr14	42133659	42133983
chr14	42134833	42135049
chr14	43089209	43089833
chr14	43250876	43251079
chr14	43532720	43533024
chr14	43796747	43797218
chr14	4592678	4592947
chr14	48709418	48709789
chr14	49155624	49155858
chr14	51941269	51941478
chr14	53599315	53599554
chr14	54528565	54528764
chr14	54595353	54595793
chr14	54701438	54701644
chr14	54814052	54814400
chr14	55062697	55062902
chr14	55873914	55874222
chr1	4571678	4572171
chr14	57362873	57363108
chr14	57363413	57363671
chr14	57542270	57542550
chr14	57543421	57543767
chr14	5760055	5760555
chr14	58087412	58087753
chr14	58101468	58101724
chr14	5880546	5880775
chr14	58938716	58938930
chr14	59556238	59556518
chr14	59737116	59737400
chr14	59943299	59943569
chr14	60485528	60485822
chr14	60486625	60486927
chr14	61274632	61274840
chr14	62573499	62573716
chr14	62581080	62581351
chr14	62587348	62587554
chr14	63076291	63076501
chr14	63255574	63256233
chr14	63268091	63268290
chr14	63338395	63339006
chr14	63342243	63342824
chr14	63453121	63453330
chr14	63743433	63743840
chr14	63744135	63744403
chr14	63798250	63798507
chr14	64046341	64046649
chr14	65374807	65375060
chr14	65730773	65730993
chr14	6605298	6605533
chr14	67188440	67188665
chr14	69390640	69390900
chr14	69861516	69861744
chr14	69897813	69898027
chr14	70508477	70508870
chr14	70837386	70837778
chr14	7244453	7245205
chr14	7248534	7248851
chr14	72532618	72532906
chr14	7315292	7315562
chr14	7488028	7488515
chr14	7488725	7489169
chr14	75178902	75179126
chr14	75829555	75829770
chr14	76194715	76194938
chr14	76266970	76267498
chr14	76471351	76471683
chr14	79677426	79677642
chr14	8736914	8737251
chr14	87568151	87568480
chr14	99366368	99366612
chr14	99387378	99387895
chr15	100747043	100747369
chr15	100838936	100839144
chr15	101078813	101079177
chr15	101141123	101141486
chr15	101145431	101145879
chr15	101238898	101239101
chr15	101239237	101239531
chr15	101240808	101241038
chr15	101242663	101242992
chr15	101315866	101316152
chr15	101336527	101336750
chr15	101973769	101974054
chr15	101977374	101977648
chr15	101988229	101988465
chr15	102160723	102160974
chr15	102692845	102693298
chr15	102693705	102693969
chr15	102698264	102698508
chr15	102785180	102785426
chr15	103085919	103086118
chr15	103134665	103135080
chr15	103182212	103182495
chr15	103185848	103186067
chr15	12008432	12008730
chr15	12371195	12371476
chr15	12375630	12375886
chr15	12500584	12501040
chr15	12503836	12504162
chr15	12739308	12740249
chr15	13088694	13089140
chr15	25365017	25365277
chr15	25445689	25446030
chr15	25714032	25714389
chr15	25876607	25877027
chr15	27476747	27476952
chr15	27933362	27933679
chr15	28154788	28155169
chr15	28188079	28188278
chr15	28189725	28189933
chr15	28363520	28363818
chr15	30383087	30383403
chr15	31155135	31155356
chr15	31297140	31297468
chr15	33833289	33833504
chr15	34037093	34037292
chr15	36210355	36210592
chr15	36210702	36211064
chr15	36212479	36212771
chr15	36884734	36885174
chr15	36955396	36956050
chr15	37262419	37262629
chr15	38238107	38238400
chr15	38373911	38374224
chr1	53925373	53925576
chr15	51730068	51730416
chr1	55383178	55383478
chr15	55317880	55318241
chr15	57824372	57824708
chr15	57999676	57999945
chr15	59188191	59188837
chr15	61927801	61928026
chr15	6909747	6910011
chr15	73492819	73493163
chr15	74529004	74529322
chr15	74539809	74540524
chr15	74563384	74563646
chr15	75642323	75642674
chr15	75727690	75728139
chr15	76152541	76152798
chr15	76552768	76553049
chr15	76998984	76999197
chr15	77995327	77995548
chr15	78003999	78004261
chr15	78184991	78185241
chr15	78826667	78826898
chr15	79126263	79126768
chr15	79464535	79464853
chr15	79791636	79791841
chr15	79792503	79792853
chr15	80208637	80208938
chr15	80462130	80462423
chr15	81008929	81009157
chr15	82983502	82983762
chr15	82987821	82988142
chr15	83061801	83062001
chr15	83190521	83190830
chr15	84282214	84282499
chr15	84510111	84510313
chr15	84616939	84617230
chr15	84622006	84622316
chr15	84629813	84630016
chr15	84772862	84773087
chr15	85001425	85001682
chr15	85166555	85166789
chr15	85537112	85537321
chr15	85625686	85626125
chr15	8627214	8627512
chr15	8629105	8629541
chr15	88662228	88662647
chr15	88876512	88876761
chr15	88913965	88914235
chr15	88916313	88916675
chr15	89442614	89442970
chr15	89532685	89532953
chr15	89547769	89548153
chr15	89548259	89548679
chr15	89556669	89557248
chr15	91075692	91076257
chr15	91077951	91078445
chr15	93227803	93228014
chr1	59463431	59463630
chr15	94649022	94649701
chr15	94707455	94707779
chr15	95772558	95772771
chr15	97346017	97346216
chr15	97802621	97802844
chr15	97952449	97952718
chr15	98594213	98594414
chr15	99497226	99497463
chr16	11036074	11036405
chr16	13160271	13160534
chr16	13437962	13438507
chr16	15084403	15084640
chr16	17807323	17807797
chr16	17815271	17815827
chr16	17938872	17939183
chr16	18036332	18036946
chr16	18608323	18608602
chr16	21310900	21311217
chr16	21321261	21321464
chr16	21392804	21393058
chr16	21665004	21665311
chr16	22775580	22775822
chr16	22791353	22791589
chr16	22800480	22800779
chr16	24300226	24300585
chr1	62911488	62911695
chr16	29723133	29723433
chr16	29845251	29845561
chr16	30121007	30121244
chr16	30215884	30216191
chr16	30234739	30234995
chr16	30236270	30236598
chr16	30252054	30252352
chr16	30499393	30499712
chr16	30539517	30539737
chr16	33751683	33751914
chr16	33760600	33760896
chr16	34094402	34094722
chr16	34095602	34096201
chr16	34573440	34573968
chr16	34669901	34670107
chr16	34745040	34745612
chr16	34748292	34748695
chr16	35602577	35602789
chr16	37634436	37634658
chr16	38254172	38254401
chr16	4267854	4268453
chr1	64311492	64311844
chr1	64337083	64337283
chr16	43603792	43604172
chr1	64446121	64446323
chr16	44475786	44476023
chr16	44530801	44531131
chr16	44671570	44671883
chr16	49807550	49807801
chr16	5306595	5306993
chr16	5352288	5352584
chr1	65388353	65388619
chr16	5473456	5473939
chr16	57269855	57270101
chr16	59600908	59601472
chr16	6348856	6349227
chr16	6964954	6965180
chr16	69951639	69951901
chr16	72029413	72029636
chr16	78238450	78238808
chr16	8409256	8409656
chr16	8412383	8412582
chr16	84462277	84462518
chr16	85079819	85080200
chr16	87597549	87598019
chr16	89773862	89774128
chr16	89774353	89774559
chr16	89920515	89920792
chr16	89922548	89922785
chr16	89940795	89941038
chr16	89945453	89945740
chr16	90185989	90186474
chr16	91314158	91314482
chr16	91818449	91818780
chr16	91908417	91908726
chr16	91917859	91918151
chr16	92158410	92158819
chr16	92340944	92341189
chr16	92605588	92606173
chr16	92685811	92686142
chr16	93293133	93293386
chr16	94038270	94038491
chr16	94125505	94125930
chr16	94302734	94303440
chr16	94542971	94543200
chr16	94798335	94798844
chr16	96159077	96159385
chr16	96159463	96159766
chr16	97326135	97326409
chr17	11533897	11534115
chr17	11913095	11913387
chr17	14258916	14259153
chr17	14927742	14927979
chr17	15343152	15343398
chr17	17910117	17910575
chr1	72121945	72122165
chr17	23533914	23534157
chr17	23535145	23535445
chr17	23538398	23538808
chr17	23700024	23700467
chr17	23706253	23706502
chr17	24502281	24502592
chr17	24507161	24507395
chr17	24766538	24766760
chr17	25397873	25398084
chr17	25547123	25547369
chr17	26433258	26433704
chr17	26462683	26462952
chr17	26886093	26886448
chr17	27144522	27144730
chr17	27189848	27190132
chr17	27519261	27519497
chr17	27520633	27520947
chr17	27707977	27708462
chr17	27716952	27717211
chr17	28069517	28069770
chr17	28260230	28260458
chr17	28375579	28376131
chr17	28386252	28386451
chr17	28879866	28880065
chr17	29381480	29381776
chr17	29385886	29386149
chr17	29397000	29397205
chr17	29398016	29398415
chr17	29399147	29399638
chr17	29405409	29405941
chr17	29436898	29437555
chr17	29438463	29438662
chr1	72945480	72945720
chr17	29841718	29842193
chr17	29848998	29849216
chr17	29963724	29964076
chr17	31073278	31073657
chr17	31871000	31871271
chr17	32492346	32492691
chr17	3314191	3314523
chr17	34079664	34080021
chr17	35274809	35275022
chr17	35737979	35738178
chr17	35739722	35739980
chr17	36237521	36237831
chr1	73905926	73906165
chr1	74067954	74068181
chr17	43326836	43327060
chr17	44256675	44256888
chr17	45805564	45805838
chr17	46454650	46455109
chr17	46455234	46455660
chr17	46522342	46522568
chr17	46525737	46525966
chr17	47672397	47673067
chr17	47805389	47805775
chr17	47852067	47852287
chr17	47864614	47864872
chr17	47946909	47947341
chr1	74803028	74803296
chr1	74805345	74805785
chr1	74806318	74806591
chr17	48065237	48065455
chr1	74806891	74807406
chr1	74807886	74808635
chr17	48100983	48101394
chr17	48467129	48467368
chr17	48467600	48467809
chr17	48512693	48512892
chr17	48602603	48602841
chr17	48647589	48647835
chr17	48700719	48700918
chr1	74915812	74916097
chr17	49172698	49173090
chr1	74964484	74964731
chr17	49898574	49898804
chr17	5007304	5007612
chr17	5012658	5012864
chr17	5397487	5397686
chr17	5402061	5402390
chr17	5402687	5402980
chr17	5404642	5404948
chr17	5405099	5405446
chr1	75421830	75422139
chr1	75422906	75423501
chr1	75467663	75467865
chr1	75559304	75559809
chr1	75588897	75589272
chr17	56488121	56488408
chr17	56540747	56540972
chr1	75662717	75662943
chr17	56958166	56958404
chr17	5770522	5770876
chr17	6231739	6232152
chr17	6233944	6234165
chr17	62784098	62784307
chr17	6343791	6344204
chr17	6412894	6413104
chr17	6478547	6479989
chr17	6481150	6481371
chr17	6486877	6487218
chr17	6489831	6490808
chr17	6524019	6524763
chr17	6553646	6554090
chr17	65558264	65558578
chr17	66008548	66008760
chr17	66221306	66221598
chr17	66233575	66233871
chr17	66322025	66322289
chr17	66683382	66683695
chr17	67847791	67848043
chr17	69396200	69396427
chr17	69398189	69398416
chr17	70403704	70404157
chr17	70707028	70707587
chr17	70817994	70818283
chr17	71687511	71687757
chr17	71693788	71694041
chr17	72881802	72882358
chr17	73302157	73302457
chr17	74959883	74960138
chr17	78592543	78592742
chr1	77947254	77947492
chr17	79980484	79980683
chr17	80019039	80019505
chr17	80168435	80168653
chr17	80391810	80392063
chr17	80577242	80577549
chr1	78119954	78120200
chr1	78181885	78182263
chr1	78215889	78216154
chr1	78217268	78217763
chr17	82857590	82857799
chr17	83025298	83025634
chr17	83253196	83253508
chr17	83273501	83273901
chr17	83276123	83276509
chr17	83277737	83277997
chr17	83288107	83288315
chr17	83312573	83312974
chr17	83320531	83320751
chr17	83903493	83903806
chr17	84028561	84029299
chr17	84096368	84096788
chr17	8468756	8469057
chr17	84698794	84699060
chr17	85464744	85465375
chr17	85472751	85472995
chr17	85485198	85485475
chr17	85486761	85487291
chr17	85645767	85646141
chr17	85646259	85646636
chr17	85799117	85799761
chr17	86802570	86802854
chr17	87133811	87134161
chr17	87142467	87142692
chr17	87315005	87315239
chr17	87330752	87331250
chr17	87365328	87365531
chr17	87474202	87474591
chr17	87569456	87569718
chr17	87746681	87746968
chr17	87877582	87878085
chr17	88251991	88252198
chr17	88404626	88404858
chr17	9764734	9764935
chr18	10311244	10311445
chr18	11352130	11352370
chr18	11486948	11487208
chr1	81593475	81593869
chr18	20042623	20042968
chr18	24402190	24402497
chr18	25505062	25505476
chr18	25532834	25533123
chr18	25534850	25535120
chr18	25538147	25538483
chr18	25553349	25553588
chr18	25679406	25679650
chr18	28077782	28078099
chr18	30803159	30803480
chr18	34163045	34163291
chr18	34555366	34555611
chr18	34679541	34679798
chr18	34695470	34695837
chr18	34887145	34887768
chr18	34888911	34889248
chr18	35296249	35296705
chr18	35517651	35517877
chr18	35533049	35533260
chr18	35540068	35540411
chr18	35912999	35913323
chr18	35922876	35923217
chr18	35932857	35933125
chr18	36067881	36068301
chr18	36068502	36068758
chr18	36069259	36069692
chr18	36318942	36319196
chr18	36319773	36320333
chr18	36541373	36541674
chr18	37568082	37568526
chr18	38013757	38014467
chr18	38056369	38056695
chr18	38071338	38071567
chr18	38074730	38074938
chr18	38075462	38075673
chr18	38483552	38484086
chr18	38542423	38542622
chr18	38940436	38940745
chr18	42416516	42416841
chr18	42685850	42686130
chr18	46621289	46621488
chr18	47569338	47570057
chr18	4921391	4921725
chr18	4922185	4922442
chr18	5160116	5160365
chr18	5162045	5162327
chr18	5163115	5163748
chr18	52956571	52956789
chr18	55190501	55190728
chr18	56063137	56063336
chr18	56466348	56466905
chr18	56467231	56467468
chr18	56511207	56511455
chr1	85703587	85703840
chr18	60859167	60859403
chr18	60978390	60978669
chr18	60984166	60984557
chr18	61065603	61065842
chr18	61256932	61257314
chr18	61267256	61267494
chr18	61268461	61268826
chr18	61506422	61506631
chr18	61677311	61677544
chr18	61755325	61755598
chr18	64527277	64527515
chr18	65273113	65273350
chr18	65490362	65490638
chr18	65507120	65507428
chr18	65788962	65789219
chr18	66404677	66404878
chr18	66448121	66448342
chr18	67610318	67610706
chr18	67610802	67611150
chr18	68474800	68475091
chr18	68794636	68794941
chr18	69196763	69197005
chr1	87246170	87246502
chr18	73623078	73623463
chr18	73624256	73624489
chr18	73962852	73963146
chr18	74722320	74722669
chr18	74823011	74823829
chr1	87541724	87541983
chr18	75422997	75423207
chr18	75917782	75918374
chr18	76144436	76144724
chr18	76145665	76145968
chr18	76378746	76378967
chr18	76380284	76380743
chr18	77366468	77366791
chr18	77459123	77459591
chr18	77484130	77484520
chr18	77743626	77743876
chr18	78237465	78237771
chr18	78363368	78364002
chr18	80104779	80104981
chr18	80169957	80170183
chr18	80280361	80280693
chr18	80973555	80974364
chr18	81051844	81052278
chr18	82526129	82526389
chr18	82872228	82872609
chr18	82881203	82881438
chr18	82957105	82957365
chr18	82971779	82972245
chr18	82972633	82972852
chr18	84768759	84769254
chr18	88870182	88870413
chr1	89756416	89756854
chr1	90002492	90002717
chr1	90928058	90928275
chr1	91017266	91017496
chr19	10402803	10403064
chr19	10422076	10422279
chr19	12002233	12002586
chr19	14957153	14957549
chr1	91611023	91611380
chr19	21571286	21571515
chr19	22884017	22884218
chr19	24073180	24073481
chr19	24301496	24301729
chr19	25208821	25209070
chr19	25406605	25407089
chr1	92707458	92707754
chr19	28975186	28975606
chr1	93115067	93115457
chr19	3436912	3437141
chr19	34673594	34673861
chr19	36348039	36348291
chr19	36349582	36349795
chr19	36534431	36534638
chr19	37233629	37234376
chr19	37877716	37878205
chr19	37880824	37881102
chr19	37881345	37882069
chr19	37886745	37887045
chr19	38479162	38479363
chr19	38480796	38481188
chr19	38481360	38481599
chr1	93876245	93876454
chr1	94034909	94035619
chr19	41441254	41441814
chr19	41442659	41442877
chr19	41600786	41600985
chr19	41649477	41649760
chr19	41661035	41661270
chr19	43803862	43804191
chr19	43902909	43903219
chr19	44514848	44515139
chr19	44517363	44517600
chr19	44518431	44518759
chr19	44519135	44519444
chr19	44531484	44531845
chr19	4456356	4456561
chr19	44655796	44656040
chr19	44669584	44670019
chr19	44670404	44670714
chr19	44672243	44672521
chr19	44676020	44676404
chr19	44676871	44677134
chr19	44681687	44681947
chr19	44683051	44683286
chr19	44684073	44684518
chr19	44734901	44735145
chr19	44742082	44742320
chr19	44746469	44746690
chr19	44882510	44883108
chr19	44886991	44887228
chr19	44914945	44915157
chr19	45063945	45064185
chr19	45065316	45065624
chr19	45283329	45283641
chr19	45299872	45300146
chr19	45310996	45311201
chr19	45330099	45330387
chr19	45544254	45544470
chr19	45545022	45545242
chr19	4604379	4604668
chr19	46983530	46983750
chr19	46988480	46988763
chr19	46991220	46991498
chr19	47168347	47168547
chr19	47314751	47315052
chr19	47337883	47338177
chr19	47339306	47339514
chr19	47348376	47348994
chr19	5001827	5002109
chr1	95238396	95238635
chr19	54113529	54113803
chr19	54114978	54115233
chr19	54171518	54171758
chr19	54171863	54172131
chr19	5529302	5529658
chr19	55491656	55492136
chr19	56775856	56776260
chr19	5716050	5716275
chr19	57173564	57173763
chr19	57411836	57412150
chr19	5758780	5758994
chr19	58969099	58969495
chr19	59189088	59189287
chr19	59190503	59190722
chr19	59194191	59194582
chr19	59389324	59389538
chr19	59469132	59469488
chr19	59585905	59586431
chr19	6428871	6429310
chr19	6489122	6489321
chr1	9649344	9649551
chr19	6502558	6502922
chr19	6529626	6529930
chr19	7068145	7068366
chr19	7143952	7144165
chr19	7160662	7160876
chr19	7176047	7176383
chr19	7185532	7185932
chr1	97976970	97977271
chr2	102049872	102050170
chr2	102259213	102259446
chr2	10284680	10284996
chr2	10300826	10301097
chr2	10353923	10354271
chr2	103682407	103682606
chr2	103682886	103683263
chr2	10390851	10391106
chr2	104002772	104003309
chr2	104572785	104573053
chr2	104681637	104681843
chr2	105182599	105182821
chr2	105370256	105370596
chr2	106856550	106856966
chr2	109578847	109579348
chr2	11038254	11038707
chr2	112534915	112535119
chr2	113595527	113595835
chr2	115855866	115856112
chr2	115859381	115859927
chr2	115869933	115870433
chr2	115879633	115879916
chr2	117231377	117231616
chr2	118430782	118430983
chr2	118939901	118940326
chr2	118972716	118973077
chr2	118976316	118976643
chr2	120068713	120069245
chr2	120076183	120076762
chr2	120268681	120269106
chr2	120628775	120629366
chr2	124637179	124637500
chr2	126361468	126361736
chr2	126989948	126990147
chr2	127462316	127462544
chr2	127507167	127507460
chr2	127683935	127684226
chr2	127714768	127715049
chr2	127719035	127719265
chr2	128257348	128257547
chr2	128412442	128412643
chr2	128892246	128892682
chr2	129038914	129039182
chr2	129574380	129574661
chr2	130358790	130359031
chr2	130362686	130363013
chr2	131142671	131142978
chr2	131530703	131530961
chr2	131542591	131542811
chr2	131545452	131545840
chr2	131812750	131813091
chr2	132044600	132045190
chr2	132474560	132474867
chr2	132507966	132508179
chr2	136107556	136107918
chr2	136108907	136109213
chr2	136375379	136375654
chr2	143835952	143836258
chr2	144165074	144165277
chr2	145860485	145860773
chr2	145862246	145862448
chr2	146049504	146049704
chr2	146834343	146835153
chr2	146836430	146836707
chr2	146911021	146911505
chr2	147033110	147033409
chr2	147307883	147308085
chr2	147968681	147969065
chr2	148030287	148030718
chr2	150399508	150399732
chr2	151160785	151160985
chr2	151866593	151866839
chr2	152047061	152047300
chr2	152554168	152554367
chr2	152718180	152718396
chr2	152767711	152768053
chr2	153048233	153048442
chr2	153052626	153052879
chr2	153053035	153053306
chr2	153492695	153492965
chr2	154702975	154703215
chr2	154712260	154712545
chr2	157021190	157021448
chr2	157030850	157031157
chr2	157900287	157900552
chr2	157940848	157941391
chr2	158210668	158210881
chr2	158284596	158284833
chr2	158584665	158584946
chr2	158695911	158696116
chr2	159069144	159069588
chr2	160313547	160313973
chr2	160443438	160443721
chr2	160597949	160598163
chr2	162907989	162908269
chr2	163202899	163203201
chr2	163204039	163204326
chr2	163278481	163278791
chr2	163288827	163289043
chr2	163300255	163300469
chr2	163317295	163317747
chr2	163339040	163339617
chr2	163375578	163375825
chr2	163376134	163376427
chr2	163386836	163387083
chr2	163458663	163458864
chr2	164389688	164389925
chr2	164426193	164426417
chr2	164428542	164428896
chr2	164430210	164430410
chr2	164430706	164431021
chr2	164432848	164433057
chr2	164924514	164924798
chr2	165109065	165109278
chr2	165112189	165112507
chr2	165141500	165141719
chr2	165143222	165143457
chr2	165143568	165143826
chr2	165159140	165159379
chr2	165162364	165162584
chr2	165183940	165184268
chr2	165201737	165202063
chr2	165215445	165215996
chr2	165221857	165222320
chr2	165252031	165252233
chr2	165542976	165543192
chr2	165547513	165547717
chr2	165785774	165785985
chr2	165906401	165906655
chr2	166169003	166169207
chr2	166575032	166575288
chr2	166601481	166601737
chr2	166632743	166633071
chr2	166767667	166767935
chr2	167144670	167145047
chr2	167405157	167405417
chr2	167570352	167570598
chr2	167582340	167582573
chr2	167597525	167597740
chr2	167605252	167605591
chr2	167774884	167775171
chr2	167887543	167887827
chr2	168052826	168053026
chr2	168098129	168098344
chr2	168111966	168112264
chr2	168679386	168679585
chr2	168807772	168808060
chr2	168820724	168820938
chr2	169360343	169360543
chr2	169887758	169888290
chr2	170094276	170094668
chr2	170324150	170324422
chr2	170409208	170409639
chr2	170411514	170412252
chr2	171542821	171543211
chr2	172485106	172485370
chr2	172647326	172647571
chr2	172673146	172673403
chr2	172728436	172728830
chr2	172731545	172731824
chr2	172733481	172733972
chr2	172739039	172739402
chr2	172758631	172758858
chr2	172825250	172825515
chr2	172826498	172826727
chr2	172827356	172827976
chr2	172836557	172836843
chr2	172862988	172863512
chr2	173056747	173057254
chr2	173058360	173058626
chr2	173173982	173174487
chr2	173184119	173184361
chr2	173305088	173305358
chr2	173553914	173554139
chr2	174665422	174665666
chr2	174672144	174672370
chr2	174674118	174674372
chr2	174675746	174676009
chr2	17822332	17822645
chr2	180347199	180347453
chr2	180432360	180432560
chr2	180472406	180472938
chr2	180488192	180488497
chr2	180659346	180659648
chr2	180788894	180789167
chr2	18608379	18608591
chr2	19316074	19316282
chr2	19431159	19431393
chr2	19909443	19910007
chr2	20340024	20340238
chr2	20899810	20900035
chr2	22338448	22338875
chr2	22677142	22677391
chr2	24405295	24406000
chr2	24460735	24461086
chr2	24678165	24678464
chr2	24679313	24679611
chr2	26556987	26557262
chr2	26561771	26561977
chr2	29573657	29573929
chr2	29859198	29859404
chr2	30545106	30545366
chr2	30918761	30919164
chr2	31256645	31256911
chr2	31259306	31259637
chr2	31317862	31318084
chr2	31346165	31346378
chr2	31422653	31422930
chr2	31902012	31902226
chr2	33580556	33581142
chr2	33581293	33582312
chr2	33583350	33583615
chr2	33605075	33605320
chr2	33616035	33616346
chr2	33616355	33616656
chr2	33630159	33630490
chr2	34570281	34570780
chr2	34639357	34639566
chr2	34644533	34644954
chr2	34646342	34646630
chr2	34668722	34669436
chr2	34671372	34671622
chr2	34927409	34927615
chr2	35214790	35215076
chr2	35845748	35846416
chr2	36023392	36023720
chr2	36091294	36091812
chr2	36198448	36199096
chr2	36203489	36203774
chr2	36204602	36204924
chr2	36214101	36214354
chr2	37756194	37756404
chr2	37758346	37758674
chr2	37760695	37761004
chr2	37788367	37788567
chr2	37795841	37796280
chr2	37802871	37803111
chr2	38368845	38369095
chr2	38379141	38379482
chr2	38658321	38658818
chr2	38672517	38672765
chr2	38688742	38689227
chr2	38691622	38691851
chr2	38697613	38697817
chr2	45158394	45158829
chr2	4603578	4603811
chr2	46507018	46507400
chr2	50980213	50980648
chr2	6077547	6077780
chr2	6098949	6099314
chr2	6118200	6118567
chr2	61656519	61656936
chr2	61816002	61816300
chr2	65038258	65038468
chr2	69418302	69418916
chr2	69802885	69803196
chr2	70126806	70127046
chr2	71566533	71566759
chr2	71598850	71599175
chr2	72203689	72203968
chr2	73066342	73066577
chr2	74073417	74073763
chr2	74647571	74647845
chr2	75590204	75590511
chr2	76080642	76080969
chr2	76570094	76570369
chr2	77232653	77232990
chr2	77401883	77402154
chr2	84762406	84762621
chr2	84851202	84851475
chr2	84868488	84868784
chr2	84872298	84872508
chr2	90631835	90632276
chr2	91976051	91976485
chr2	92006974	92007232
chr2	92008235	92008716
chr2	92012830	92013226
chr2	92058450	92058843
chr2	92059549	92060036
chr2	92485695	92485933
chr2	93076258	93076540
chr2	93170375	93170626
chr2	93226923	93227232
chr2	93836181	93836664
chr2	95066480	95067014
chr2	95232143	95232522
chr3	100704294	100704577
chr3	101304221	101304447
chr3	102611807	102612077
chr3	10266161	10266451
chr3	102807134	102807591
chr3	104675413	104675775
chr3	104758435	104758718
chr3	104762324	104762720
chr3	107159954	107160416
chr3	107343591	107343860
chr3	107583015	107583264
chr3	107829577	107829788
chr3	108239467	108239942
chr3	108401664	108402085
chr3	108458870	108459210
chr3	108856834	108857291
chr3	109782249	109782606
chr3	115758432	115758850
chr3	116327113	116327574
chr3	116835991	116836358
chr3	118059638	118059924
chr3	119944146	119944462
chr3	121104872	121105076
chr3	121481688	121481911
chr3	121885821	121886065
chr3	122104514	122104718
chr3	122119859	122120059
chr3	122122124	122122559
chr3	122145267	122146039
chr3	122184183	122184421
chr3	12252426	12252725
chr3	122855207	122855431
chr3	127695441	127695766
chr3	127853450	127853665
chr3	129863758	129864038
chr3	130996910	130997159
chr3	131137159	131137361
chr3	131156493	131156692
chr3	131200028	131200333
chr3	131469700	131469911
chr3	135402398	135402638
chr3	135630785	135631060
chr3	137230388	137230693
chr3	138644173	138644801
chr3	138705890	138706226
chr3	138776349	138776672
chr3	138801015	138801214
chr3	138906465	138906679
chr3	144556710	144557121
chr3	145632571	145633226
chr3	145913949	145914203
chr3	145950154	145950601
chr3	145964538	145964807
chr3	146327545	146328255
chr3	146939758	146939967
chr3	149085082	149085612
chr3	149112044	149112429
chr3	149252223	149252485
chr3	152066798	152067034
chr3	152105343	152105716
chr3	152114890	152115156
chr3	152474677	152474878
chr3	152477767	152478070
chr3	152478968	152479326
chr3	152485996	152486761
chr3	153084566	153084765
chr3	153276183	153276382
chr3	153277480	153277880
chr3	154377636	154377992
chr3	154663975	154664428
chr3	154815682	154815889
chr3	27283109	27283553
chr3	27863422	27863668
chr3	27872424	27872818
chr3	28217066	28217423
chr3	28520694	28520944
chr3	28577411	28577662
chr3	28743332	28743708
chr3	29135562	29135857
chr3	31405872	31406229
chr3	34576199	34576469
chr3	34795552	34795856
chr3	37657185	37657444
chr3	37975359	37975785
chr3	38397007	38397223
chr3	51365309	51365634
chr3	51590384	51590844
chr3	51648365	51648665
chr3	52022603	52022833
chr3	52069931	52070229
chr3	52199474	52199745
chr3	52955603	52955853
chr3	52975301	52975513
chr3	53644640	53644904
chr3	54797235	54797730
chr3	55413563	55413822
chr3	55763565	55764064
chr3	63609859	63610138
chr3	65863344	65863565
chr3	68306364	68306572
chr3	70098139	70098340
chr3	7467613	7468001
chr3	79299498	79299697
chr3	79385465	79385672
chr3	79434877	79435349
chr3	79670718	79670921
chr3	83789676	83790100
chr3	84334040	84334378
chr3	84335300	84335561
chr3	84696664	84697081
chr3	84732079	84732526
chr3	85275053	85275534
chr3	8685041	8685532
chr3	8690059	8690442
chr3	8717337	8717872
chr3	87499252	87499457
chr3	87501159	87501538
chr3	8766081	8766352
chr3	8766622	8767188
[truncated: 1,239 more rows]

## Sheet: poised_vivo_mm10
chr10	108446409	108447039
chr10	110455042	110455361
chr10	110455461	110456378
chr10	115468705	115469560
chr10	117435426	117435744
chr10	117436660	117437242
chr10	117571100	117571523
chr10	118675955	118676149
chr10	120552327	120553523
chr10	120576100	120576515
chr10	120604535	120604828
chr10	120875728	120875938
chr10	120876125	120876506
chr10	121350699	121351630
chr10	121533153	121533508
chr10	123091837	123092068
chr10	125725718	125726182
chr10	125839070	125840181
chr10	126919099	126919443
chr10	127084009	127084264
chr10	127090876	127091826
chr10	127091930	127092273
chr10	127376948	127377189
chr10	127508102	127508799
chr10	128517134	128517842
chr10	130470313	130470817
chr10	13060011	13060172
chr10	17705427	17706047
chr10	18318156	18319660
chr10	21465475	21465711
chr10	21467363	21467738
chr10	25894177	25894568
chr10	26695256	26695572
chr10	39239885	39240183
chr10	39975736	39976100
chr10	40809196	40809863
chr10	42577736	42577958
chr10	42590337	42590612
chr10	42591353	42591558
chr10	42591784	42592187
chr10	42592285	42592754
chr10	42614017	42614349
chr10	42631920	42632497
chr10	42633051	42633797
chr10	42633999	42634513
chr10	42635573	42636104
chr10	42636783	42637082
chr10	42715551	42715732
chr10	42842376	42842731
chr10	42968341	42968907
chr10	42972827	42973165
chr10	43021387	43021618
chr10	44148709	44149292
chr10	44428079	44428334
chr10	44526867	44527614
chr10	44529103	44529673
chr10	49782744	49783214
chr10	50902630	50903734
chr10	50904594	50905269
chr10	50908728	50908934
chr10	52704460	52704862
chr10	58651443	58651889
chr10	60685884	60687842
chr10	60760461	60761007
chr10	60885698	60886431
chr10	61399257	61399807
chr10	61602616	61603139
chr10	61625429	61626331
chr10	62549773	62550043
chr10	67646027	67646483
chr10	67901316	67901493
chr10	69398125	69399729
chr10	7068752	7069443
chr10	73097222	73097702
chr10	73098071	73098301
chr10	73099058	73100442
chr10	7390416	7390763
chr10	7391283	7392508
chr10	7392702	7393251
chr10	75002416	75002988
chr10	75050768	75051124
chr10	77522131	77522687
chr10	77677471	77678350
chr10	7842125	7842384
chr10	78481600	78482743
chr10	78520323	78520582
chr10	7867043	7867596
chr10	78746931	78747870
chr10	78787670	78788052
chr10	79595067	79595588
chr10	79977226	79978199
chr10	80185598	80185921
chr10	80186084	80186350
chr10	80190322	80191390
chr10	80208805	80209151
chr10	80450615	80451137
chr10	80464537	80464916
chr10	80474996	80475803
chr10	80502271	80502657
chr10	80502877	80503281
chr10	80503566	80503978
chr10	80513826	80514330
chr10	80526221	80526532
chr10	80834804	80835012
chr10	80871636	80871949
chr10	80936307	80936886
chr10	80988068	80988435
chr10	81279542	81279988
chr10	81450136	81450534
chr10	81452812	81453334
chr10	81587104	81587298
chr10	81687217	81687459
chr10	86636866	86637442
chr10	86731267	86731508
chr10	8715698	8715816
chr10	87484692	87485212
chr10	87485932	87486539
chr10	89344403	89345560
chr10	90863869	90864411
chr10	90864668	90864798
chr10	90966517	90967225
chr10	90969173	90969758
chr10	90969969	90970399
chr10	90975864	90976175
chr10	94311896	94312547
chr10	94623650	94623894
chr10	95088180	95088490
chr10	99469017	99469481
chr1	105092304	105092836
chr1	105843184	105843286
chr11	100640065	100640643
chr11	100692337	100692549
chr11	100982201	100982483
chr11	102276300	102276954
chr11	102438196	102438894
chr11	102455648	102456374
chr11	102990093	102990816
chr11	102991666	102992333
chr11	103080100	103081079
chr11	103081319	103081683
chr11	103192201	103192368
chr11	103192531	103193517
chr11	103193573	103193979
chr11	103312024	103312387
chr11	103332526	103334317
chr11	103795369	103795895
chr11	103803016	103803434
chr11	103808497	103811533
chr11	104318709	104319794
chr11	104589992	104590453
chr11	105362745	105363475
chr11	108891081	108891357
chr11	108891511	108892177
chr11	108973904	108974517
chr11	109312138	109312481
chr11	109331226	109331864
chr11	109521068	109521550
chr11	110447935	110449136
chr11	111296209	111296838
chr11	112621054	112621319
chr11	112869950	112870240
chr11	112870327	112871101
chr11	112959305	112960050
chr11	114433430	114434161
chr11	114561219	114561396
chr11	114639462	114640167
chr11	114786199	114786754
chr11	114789079	114789728
chr11	115257771	115258674
chr11	115393155	115394102
chr11	115858482	115858611
chr11	115858757	115860422
chr11	116004545	116006430
chr11	116222275	116223054
chr11	116647445	116647615
chr11	117790077	117790600
chr11	117790668	117791557
chr11	117949339	117950185
chr11	118408258	118408749
chr11	118568931	118570637
chr11	118573601	118574018
chr11	118998626	118999206
chr11	118999646	118999844
chr11	119048203	119048472
chr11	119052508	119052994
chr11	119053171	119053650
chr11	119054261	119054894
chr11	119058676	119058947
chr11	119091599	119091887
chr11	119159457	119159863
chr11	119514537	119514797
chr11	119514854	119515390
chr11	120308083	120308387
chr11	121017745	121018055
chr1	114808735	114808870
chr1	117051435	117051711
chr1	117254407	117254775
chr11	18870035	18870378
chr11	18871280	18872051
chr11	18875059	18876048
chr11	18876478	18877379
chr11	18877571	18878307
chr11	18878982	18879215
chr11	19007467	19008402
chr11	19008753	19009178
chr11	19013053	19013869
chr11	19026527	19027052
chr11	19027245	19027654
chr1	119189710	119189946
chr1	119345481	119345786
chr1	119388632	119389611
chr11	19780549	19781122
chr11	20455032	20455789
chr11	20456348	20456668
chr1	120595432	120596094
chr1	120596308	120597121
chr1	120613719	120615001
chr1	120615981	120616346
chr1	120616736	120616867
chr1	121154685	121154972
chr1	121177079	121177497
chr1	121180430	121180594
chr11	21992662	21994198
chr11	21994378	21994616
chr11	21995509	21995745
chr11	22006967	22007809
chr11	23007309	23007988
chr11	23848509	23848738
chr11	24049343	24049587
chr11	27753640	27754095
chr11	28365104	28365850
chr1	12865180	12865730
chr1	13052171	13052445
chr1	131078775	131079055
chr1	131086244	131086905
chr1	132331348	132331599
chr1	132921156	132921393
chr11	33122534	33123303
chr1	133163673	133164105
chr1	133164538	133164999
chr11	33180908	33181362
chr1	133180961	133181979
chr1	133182056	133182979
chr11	33195298	33195513
chr11	33196105	33197007
chr1	133798438	133798857
chr1	133800852	133801242
chr1	133854801	133855358
chr1	134244243	134244594
chr1	134298577	134299408
chr1	134513454	134513872
chr1	135084768	135085168
chr1	135615901	135616234
chr1	135685508	135685700
chr1	135686782	135687552
chr1	135687666	135688740
chr1	135699399	135699628
chr1	135700695	135700969
chr1	135944843	135945119
chr1	135945743	135946021
chr11	35985660	35986342
chr11	36000585	36001102
chr11	36001235	36001651
chr11	36087037	36087230
chr1	13622068	13622439
chr11	3629190	3629558
chr11	37236020	37237173
chr11	3774158	3774323
chr11	3774387	3775167
chr11	38121064	38121557
chr11	3998001	3999005
chr11	4223750	4224240
chr11	43766857	43767265
chr11	43775839	43776478
chr11	44610917	44611603
chr11	44611677	44611930
chr1	14506403	14507665
chr11	4761576	4763242
chr11	4763362	4764025
chr11	47988216	47989559
chr11	48852817	48853459
chr11	48853533	48854145
chr11	48854545	48854772
chr11	48855276	48855796
chr11	48855867	48857244
chr11	48857673	48858358
chr11	49169072	49169620
chr11	4954039	4954265
chr11	49633962	49634579
chr1	151551276	151551823
chr11	52163961	52164283
chr11	52166840	52167110
chr11	52167246	52167601
chr11	52167978	52168366
chr11	52297411	52297699
chr11	52747681	52748476
chr1	15286281	15287091
chr1	15287171	15287618
chr11	53463289	53463816
chr11	53466057	53467151
chr11	53470337	53470625
chr1	154190297	154190579
chr1	154786206	154786511
chr1	154884272	154884708
chr1	155030947	155031295
chr1	155048989	155049552
chr1	155073303	155074356
chr1	155243956	155245227
chr11	55383476	55383881
chr11	55386432	55386868
chr1	155722223	155722503
chr1	157085923	157086625
chr1	157560578	157561251
chr11	57934267	57934637
chr11	58994248	58994835
chr11	59175738	59176844
chr11	59263674	59264994
chr11	59284148	59284437
chr11	59330501	59330935
chr11	60509382	60510193
chr11	61016850	61017447
chr11	61146609	61147514
chr1	161170620	161171100
chr11	62756733	62757257
chr11	63213995	63214418
chr11	63904700	63905341
chr11	63914359	63914640
chr1	164898816	164899456
chr1	165840728	165841290
chr1	165844749	165844949
chr1	166045618	166045956
chr1	166048641	166048858
chr1	166049059	166049448
chr1	166308674	166309528
chr11	67084069	67084597
chr1	167182360	167182574
chr1	167337495	167337787
chr1	167374425	167374940
chr1	167446346	167446833
chr11	67454782	67455168
chr1	167637058	167637243
chr1	167638080	167638401
chr1	167660648	167661027
chr1	167661087	167661497
chr1	167700428	167700695
chr1	167802418	167802898
chr1	167888761	167889215
chr11	70465275	70465990
chr11	7056296	7056871
chr1	170907292	170907679
chr1	171036966	171037186
chr1	171070234	171070981
chr1	171071049	171074047
chr1	171074132	171075298
chr1	171077804	171078588
chr1	171082285	171082891
chr1	171189714	171190104
chr1	171379923	171380279
chr11	72029167	72029455
chr11	72050907	72051437
chr11	72051521	72051795
chr1	172243793	172244129
chr1	172349831	172351087
chr1	172364688	172365156
chr1	172412216	172412591
chr1	172528687	172529071
chr1	172532503	172532982
chr1	172612777	172613000
chr11	74522014	74523868
chr11	74526636	74526844
chr11	74610580	74611134
chr11	74637956	74638789
chr11	74638843	74639073
chr11	75282285	75282882
chr11	75290952	75291254
chr11	75291528	75291866
chr11	7534617	7535007
chr1	175867076	175867465
chr11	75965721	75966261
chr11	76647554	76647935
chr1	177321632	177322558
chr1	177322665	177323178
chr1	177702464	177702835
chr11	77947632	77948533
chr1	178276085	178276593
chr11	78487728	78488140
chr11	78488191	78488515
chr11	78490477	78491226
chr1	178553752	178554043
chr1	180268626	180268949
chr1	180365161	180365485
chr1	18057685	18058812
chr1	180763316	180764179
chr11	80889415	80889692
chr11	80889746	80890031
chr1	181272916	181273207
chr11	81771005	81771950
chr11	82434908	82435239
chr1	182527392	182528349
chr11	82579877	82580292
chr1	182585159	182585745
chr11	82929991	82932543
chr1	182960150	182960569
chr1	182982947	182983588
chr11	83419044	83419299
chr1	183439107	183439475
chr11	84519579	84519751
chr11	84642406	84643169
chr1	184717898	184718617
chr1	184719594	184720031
chr1	184720241	184720945
chr1	184721237	184721505
chr1	184723076	184723187
chr1	184724587	184726170
chr1	184771549	184772197
chr1	184777152	184777490
chr1	184852101	184852688
chr11	85182859	85183559
chr11	85733936	85734667
chr11	85837638	85838279
chr11	85838340	85838739
chr11	85840557	85841072
chr11	85841257	85841482
chr11	85841920	85842365
chr11	85843017	85844083
chr11	85844189	85844371
chr11	85844444	85844984
chr11	85849061	85849495
chr11	85876336	85876840
chr11	88160900	88162438
chr11	88187561	88187936
chr11	89186852	89187544
chr11	90417801	90418291
chr1	191125774	191126423
chr11	91206554	91206882
chr1	19226758	19226981
chr1	19232500	19232675
chr1	19233365	19233545
chr1	19233773	19234314
chr1	19234780	19235229
chr1	19236607	19237634
chr1	19240241	19240735
chr1	19241320	19241715
chr1	192825797	192826128
chr1	193160330	193160783
chr11	93763094	93763400
chr11	94424120	94424873
chr11	94468690	94469142
chr11	94873016	94873303
chr11	94873907	94874223
chr11	94880740	94881405
chr11	94927977	94928180
chr11	94928506	94929273
chr11	95126362	95127078
chr11	95231945	95232319
chr11	95570867	95571418
chr11	95577781	95578244
chr11	95645165	95645731
chr11	95831140	95831417
chr11	96124253	96124986
chr11	96177512	96178213
chr11	96291656	96292022
chr11	96332535	96333091
chr11	96407886	96408029
chr11	96863721	96864012
chr11	96910054	96910371
chr11	97018568	97019854
chr11	97098806	97099104
chr11	97123346	97123641
chr11	97127242	97127443
chr11	97137754	97138112
chr11	97138666	97139104
chr11	97531685	97532274
chr11	97534108	97534592
chr11	97534643	97534988
chr11	97536567	97537344
chr11	97546163	97546446
chr11	97546669	97547588
chr11	98294457	98294830
chr11	98318736	98319079
chr11	98323847	98324336
chr11	98339300	98339729
chr11	98341947	98342279
chr11	98392187	98393026
chr11	99189346	99189658
chr11	99207462	99207761
chr12	100221492	100221738
chr12	100268254	100268408
chr12	102390040	102390411
chr12	103325084	103325883
chr12	103326768	103327284
chr12	104440061	104440836
chr12	104466795	104467347
chr12	104501737	104502145
chr12	104531852	104532408
chr12	105322067	105322610
chr12	105962667	105963645
chr12	105967806	105968146
chr12	106379384	106379629
chr12	107056625	107056899
chr12	108223389	108224030
chr12	108317369	108317736
chr12	108318958	108319207
chr12	108319914	108320349
chr12	108320485	108321209
chr12	108327723	108328580
chr12	108352451	108353398
chr12	108363576	108364158
chr12	108380954	108381100
chr12	109032832	109033947
chr12	109044468	109044836
chr12	109052509	109054244
chr12	109393859	109394175
chr12	109423449	109424019
chr12	109436265	109436561
chr12	109437353	109438146
chr12	109445517	109446408
chr12	109508883	109509560
chr12	109509619	109509891
chr12	110187457	110188360
chr12	110188419	110188691
chr12	110188796	110189276
chr12	110376641	110376841
chr12	111143053	111143578
chr12	111425112	111425601
chr12	111426068	111426465
chr12	111428804	111429089
chr12	111430230	111430866
chr12	111434183	111434545
chr12	111447833	111448318
chr12	111504946	111505260
chr12	112706802	112706946
chr12	112707026	112707417
chr12	112868743	112868985
chr12	112873562	112873875
chr12	112875589	112876994
chr12	112877077	112877537
chr12	112877635	112877967
chr12	112885513	112885851
chr12	112949880	112950788
chr12	11348427	11348890
chr12	11350865	11351156
chr1	21166222	21166720
chr12	117256380	117256704
chr12	117257283	117258042
chr12	117261021	117261740
chr12	117533524	117534966
chr12	118518410	118518756
chr12	118518895	118519224
chr12	12420841	12421190
chr12	17253073	17253351
chr12	17576085	17576356
chr12	18135635	18136498
chr12	19953962	19954080
chr12	20228493	20228848
chr12	20311686	20312847
chr12	20415351	20415761
chr12	21528635	21528933
chr12	21778969	21779094
chr12	22274767	22275148
chr12	22466361	22466574
chr1	22293956	22294282
chr12	23968918	23969446
chr12	24697116	24697418
chr12	27064983	27065390
chr12	28589339	28590077
chr12	30103003	30103593
chr1	23255902	23257081
chr12	33966485	33967322
chr12	33967525	33967826
chr12	33968111	33968587
chr12	34906432	34907536
chr12	3791778	3792146
chr12	3795592	3795919
chr12	4793770	4793895
chr12	49377045	49377480
chr12	5119753	5120147
chr12	51505698	51506043
chr12	54067858	54068495
chr12	55586936	55587309
chr12	5566103	5566498
chr12	56519443	56520254
chr12	56520420	56520761
chr12	56520918	56521847
chr12	56680887	56681940
chr12	56688975	56689412
chr12	56689762	56690135
chr12	57534621	57535436
chr12	57538557	57539470
chr12	57553116	57553505
chr12	57571906	57572106
chr12	57572488	57572841
chr12	57575954	57576698
chr12	5763927	5764395
chr12	62177370	62177642
chr12	69129956	69130263
chr12	72053877	72054220
chr12	72945188	72946550
chr12	73034813	73034952
chr12	73035003	73035700
chr12	73039041	73040550
chr12	73617665	73617924
chr12	75348645	75349254
chr12	75616012	75617308
chr12	75721753	75722080
chr12	75722226	75722502
chr12	76081269	76081485
chr12	76081697	76082075
chr12	76435021	76435939
chr12	77789436	77789799
chr12	78918224	78918576
chr12	80022583	80023055
chr12	80023107	80023853
chr12	80728273	80728510
chr12	81199611	81199861
chr12	81807250	81807521
chr12	83770790	83771243
chr12	85169490	85169882
chr12	85487360	85488090
chr12	86402731	86403095
chr12	86855724	86856090
chr12	87283536	87283727
chr12	87569458	87569903
chr12	88354086	88354596
chr12	91778435	91779555
chr12	9580614	9580916
chr12	99084120	99084643
chr13	101760406	101760845
chr13	104590044	104590314
chr13	107934302	107934507
chr13	109116013	109117250
chr13	110006166	110006669
chr13	113292998	113293730
chr13	113736035	113736271
chr13	116293640	116294409
chr13	116297076	116297936
chr13	116302725	116303521
chr13	116303892	116304539
chr13	116705572	116706331
chr13	116708720	116709266
chr13	116709526	116709820
chr13	116711210	116712044
chr13	116712282	116712620
chr13	117289484	117290215
chr13	119835413	119835915
chr13	119836457	119836809
chr13	119837786	119838305
chr13	119965361	119966195
chr13	119966277	119966802
chr13	119968068	119968761
chr13	119992194	119992402
chr13	119998505	119999113
chr13	120015072	120016048
chr13	120021523	120021782
chr13	120035063	120035506
chr13	120063457	120063925
chr13	120070884	120071204
chr13	120093090	120093292
chr13	120093763	120094081
chr13	120096441	120097224
chr13	12693625	12693985
chr13	16017783	16018027
chr13	21158113	21158430
chr13	21158835	21159134
chr13	21160770	21160998
chr13	21161214	21161549
chr13	21167931	21168202
chr13	21168421	21168613
chr13	21259696	21260416
chr13	21264489	21264711
chr13	21274947	21275288
chr13	21275598	21275805
chr13	21275895	21276259
chr13	21276534	21276769
chr13	21279632	21279853
chr13	21326619	21327261
chr13	21327468	21327758
chr13	21994017	21994455
chr13	21994512	21994681
chr13	21995552	21995853
chr13	21996553	21997116
chr13	22020521	22020811
chr13	22021062	22021290
chr13	22022129	22022605
chr13	23285187	23285822
chr13	23285978	23286542
chr13	23287050	23287519
chr13	23299870	23300376
chr13	23301534	23301784
chr13	23395908	23396916
chr13	23397029	23397316
chr13	23400712	23401526
chr13	23772542	23772997
chr13	29156768	29157515
chr13	31614425	31614995
chr13	31618106	31618933
chr13	31800561	31800828
chr13	31820600	31821086
chr13	31821186	31821348
chr13	31822786	31823144
chr13	3358145	3358662
chr13	3358918	3359357
chr13	3359424	3360432
chr13	3360522	3361481
chr13	36726480	36726709
chr13	36726864	36728004
chr13	37311508	37312409
chr13	37312596	37312892
chr13	37517521	37517724
chr13	37773529	37773850
chr13	37963375	37963823
chr13	40701611	40702101
chr13	40704308	40704521
chr13	40704739	40704903
chr13	40705084	40705437
chr13	40709389	40710530
chr13	40743330	40743732
chr13	40744146	40744701
chr13	42308251	42308645
chr13	43200500	43200855
chr13	43201123	43201369
chr13	43864246	43865479
chr1	34471941	34472165
chr1	34472451	34473372
chr1	34519069	34520004
chr13	47273241	47273967
chr1	34750452	34751324
chr13	48227605	48228138
chr13	48668957	48669620
chr13	48730974	48732324
chr13	48732378	48732932
chr13	51637086	51637209
chr13	51853676	51854051
chr13	53309922	53310230
chr13	53455422	53455743
chr13	53461801	53462823
chr13	53463009	53463200
chr13	53464633	53465076
chr13	53465291	53466163
chr13	53501868	53502096
chr13	54737296	54738104
chr13	54738367	54738584
chr13	54757855	54759044
chr13	54874257	54874859
chr13	55378690	55379767
chr13	55405428	55405791
chr13	55420603	55421460
chr13	56429053	56429513
chr13	56752514	56753193
chr13	56753384	56754001
chr13	58452960	58453467
chr13	60146905	60147241
chr13	60147848	60148118
chr1	36030617	36030838
chr13	64020790	64021430
chr13	64725014	64725397
chr13	65176278	65176565
chr13	65176634	65176806
chr13	65258167	65258595
chr13	65259321	65259762
chr13	65781342	65781588
chr13	71458438	71459302
chr13	71507365	71508478
chr13	71956499	71957643
chr13	72639057	72640000
chr13	72640119	72640552
chr13	73034102	73034847
chr13	73268350	73268546
chr13	73268687	73269110
chr13	73405730	73406329
chr13	73692495	73692992
chr13	74259705	74260583
chr13	78163024	78164051
chr13	78171516	78171787
chr13	78172026	78172246
chr13	78179279	78179968
chr13	78186865	78187273
chr13	78204222	78204358
chr13	78209515	78211325
chr13	78211384	78212137
chr13	80723185	80723628
chr13	83715009	83715417
chr13	83744870	83745626
chr13	84343280	84343770
chr13	84344183	84344568
chr13	84345763	84346493
chr13	85845159	85845281
chr13	91162613	91162842
chr13	92130927	92132098
chr13	94173681	94174860
chr13	94575653	94576295
chr13	94576485	94576920
chr13	94595739	94596338
chr13	94709540	94710188
chr13	94710820	94711082
chr13	94868409	94868999
chr13	94882654	94884558
chr13	95215639	95216406
chr13	97008050	97008373
chr1	39738692	39739007
chr13	98365598	98366476
chr13	98366718	98367186
chr13	98501001	98501214
chr13	98504126	98505260
chr13	98572314	98572734
chr13	98573031	98573286
chr13	98573357	98573732
chr13	98588652	98589500
chr13	98613180	98613439
chr14	103012592	103012910
chr14	104459796	104460085
chr14	104460304	104460998
chr14	104473167	104473476
chr14	104473716	104474360
chr14	111680278	111680601
chr14	111680689	111681687
chr1	41131210	41131857
chr14	114952222	114952633
chr14	118001401	118001572
chr14	118225959	118226256
chr14	118226793	118227149
chr14	118227342	118227894
chr14	118228253	118228636
chr14	118423273	118423569
chr14	118436782	118437980
chr14	120137542	120138217
chr14	120388783	120388964
chr14	121109186	121109389
chr14	122406484	122407195
chr14	122481822	122483419
chr14	122483744	122485541
chr14	122490334	122491424
chr14	12338359	12338572
chr14	12339060	12339377
chr14	12340078	12340739
chr14	12530245	12530571
chr14	14294489	14294863
chr14	17172325	17173116
chr14	17632717	17633499
chr14	19041907	19042370
chr14	19042483	19042775
chr14	19705685	19706004
chr14	19706486	19706808
chr14	21686226	21686649
chr14	21981483	21981841
chr14	21995125	21995928
chr14	22144119	22144506
chr14	24530233	24530660
chr1	42491740	42492130
chr14	25800241	25800535
chr1	42684063	42685218
chr1	42686015	42687307
chr14	27114605	27114860
chr14	27114966	27115538
chr1	42718665	42719014
chr14	28955237	28955614
chr14	28958738	28959005
chr14	31662084	31662638
chr14	33250098	33250916
chr14	34768878	34769545
chr14	34769637	34770155
chr14	4110492	4111165
chr14	4111371	4111680
chr14	41337056	41337873
chr14	42866735	42867008
chr14	43531152	43533002
chr14	43736337	43736690
chr14	44116449	44116761
chr14	51082700	51082874
chr14	51082955	51083605
chr14	51739152	51739857
chr14	51740061	51741343
chr14	52118804	52119603
chr14	53012859	53012980
chr14	54527235	54527987
chr14	54528455	54529025
chr14	55168402	55168673
chr1	4571432	4572232
chr14	57542233	57542725
chr14	60177060	60177827
chr14	6037055	6037383
chr1	46089107	46089392
chr14	61274565	61275146
chr14	61498264	61498571
chr14	62573455	62573735
chr14	63251277	63252146
chr14	63255485	63256256
chr14	63264395	63264585
chr14	63267976	63268433
chr14	63269058	63269860
chr14	63681501	63681898
chr14	63743220	63743989
chr14	63936340	63937031
chr14	66147573	66147903
chr14	67238799	67239155
chr14	67239711	67239919
chr1	4689237	4689450
chr14	69052673	69052955
chr14	69176844	69177051
chr14	69390686	69391341
chr14	69912436	69912580
chr14	70067933	70068205
chr14	70538062	70538265
chr14	70781040	70781424
chr14	73103057	73103299
chr14	7488041	7488629
chr14	7488815	7489292
chr14	7489743	7490066
chr14	75035432	75035761
chr14	75829400	75829777
chr14	75870815	75871027
chr14	75876359	75876752
chr14	76266844	76267506
chr14	7791275	7792283
chr14	78731852	78732887
chr14	78732939	78733308
chr14	8300371	8300715
chr14	8316063	8316859
chr14	8317053	8317334
chr14	8317393	8317942
chr14	87580952	87581304
chr15	100914724	100915255
chr15	100983760	100984258
chr15	101046071	101047105
chr15	101076600	101077469
chr15	101077525	101079289
chr15	101079361	101079583
chr15	101479310	101479659
chr15	101973480	101974073
chr15	101988151	101988477
chr15	102065664	102066083
chr15	102224179	102225028
chr15	102225294	102225476
chr15	102357949	102359624
chr15	102692192	102692789
chr15	102692914	102693295
chr15	102693590	102694028
chr15	102736090	102736760
chr15	102753249	102753633
chr15	102910025	102910385
chr15	102959990	102960615
chr15	102982171	102982367
chr15	102983075	102983579
chr15	102998664	102999821
chr15	103027149	103027508
chr15	103027566	103028276
chr15	103060696	103061190
chr15	103061521	103061767
chr15	103085898	103086175
chr15	103086245	103086575
chr15	103102057	103102672
chr15	103155719	103156190
chr15	103156636	103157412
chr15	103170001	103170800
chr15	103171297	103171695
chr15	103172534	103172873
chr15	103182165	103182802
chr15	103182957	103183563
chr15	103183782	103184274
chr15	12375334	12376453
chr15	12739169	12740547
chr15	12741318	12741617
chr15	27659610	27659932
chr15	28154742	28155307
chr15	28155417	28155553
chr15	31264880	31265243
chr15	31297071	31297834
chr15	35302381	35303211
chr15	36210289	36210459
chr15	36210594	36211088
chr15	36955315	36956029
chr15	38169678	38170013
chr1	53925302	53925515
chr15	54952429	54952743
chr15	59908352	59908651
chr15	62295163	62295827
chr15	6909769	6910009
chr1	56976576	56976963
chr1	56977110	56978601
chr1	56982010	56982364
chr1	56983027	56983360
chr1	56984673	56985069
chr15	71852086	71852448
chr15	73442792	73443526
chr15	73716326	73716669
chr15	74563336	74564562
chr15	74968286	74968562
chr15	75727579	75728513
chr15	75731517	75732658
chr15	76002748	76003982
chr15	76033959	76035233
chr15	76179878	76180210
chr15	78711362	78711552
chr15	78828258	78828673
chr15	79202705	79203265
chr15	79261145	79261767
chr15	79261846	79262302
chr15	79262442	79262735
chr15	79792262	79792862
chr15	80929099	80929375
chr15	81831055	81831869
chr15	82112794	82112995
chr15	82952329	82952731
chr15	82968427	82969062
chr15	82983497	82984003
chr15	82986959	82987763
chr15	82987826	82988169
chr15	83011236	83011599
chr15	83760668	83761038
chr15	84300725	84301700
chr15	84302244	84302613
chr15	84313403	84315103
chr15	84671800	84671992
chr15	85001432	85001906
chr15	85480599	85481262
chr15	85494328	85494851
chr15	85615569	85616098
chr15	85625696	85626358
chr15	85660848	85661173
chr15	85670256	85671249
chr15	86038873	86039175
chr15	8627132	8627656
chr15	8629019	8629931
chr15	88875822	88876754
chr15	88881319	88881602
chr15	89067911	89068322
chr15	89523307	89523911
chr15	89532381	89533277
chr15	89547712	89548936
chr15	89549005	89549172
chr15	89556452	89559208
chr15	89559315	89559711
chr15	93115377	93116055
chr15	96687126	96687468
chr15	96936729	96937050
chr15	97773150	97773428
chr15	98589620	98589933
chr15	98772346	98772914
chr15	99040075	99040397
chr15	99092885	99094254
chr15	99584630	99585101
chr16	10357957	10358513
chr16	13160240	13160504
chr16	15084426	15085109
chr16	16958557	16958874
chr16	17804418	17804940
chr16	17806865	17807187
chr16	17807359	17807792
chr16	17815191	17816136
chr16	18577519	18578106
chr16	18608067	18608259
chr16	18608316	18608580
chr16	18685956	18686729
chr16	21231955	21232265
chr16	21245894	21247422
chr16	21248300	21248900
chr16	21282021	21282509
chr16	21310411	21311590
chr16	22151893	22152280
chr16	23898882	23899214
chr16	27423364	27423794
chr16	29198633	29198891
chr16	29839214	29839372
chr16	29839460	29839781
chr16	30122844	30123085
chr16	30145440	30145742
chr16	30236124	30236680
chr16	30251951	30252430
chr16	30504072	30504334
chr16	30539470	30539769
chr16	3140756	3141166
chr16	31896979	31897829
chr1	63255334	63255528
chr1	63256990	63257153
chr1	63266225	63266528
chr16	32715390	32715612
chr16	3325434	3325673
chr16	33751587	33751917
chr16	33760536	33760984
chr16	34094234	34094747
chr16	34095450	34096222
chr16	34573505	34574357
chr16	34745032	34745729
chr1	6382698	6383307
chr16	38483164	38483482
chr16	4267745	4268608
chr16	43603490	43604179
chr1	6441071	6441789
chr16	44672147	44672320
chr16	44672517	44672829
chr16	4862926	4863234
chr16	48750169	48750399
chr16	50045752	50046359
chr1	65388329	65388637
chr16	55462385	55462716
chr16	5931855	5932056
chr16	59600256	59601526
chr16	6348469	6349200
chr16	6964947	6965395
chr16	72027916	72028214
chr16	72028750	72029274
chr16	81739507	81739826
chr16	84702465	84703038
chr16	84703187	84703779
chr16	85677093	85677361
chr16	89773861	89774175
chr16	89774342	89774686
chr16	90712150	90713057
chr16	91139992	91140225
chr16	91314108	91314628
chr16	94079237	94079858
chr16	94093085	94093757
chr16	94093916	94094989
chr16	94098065	94098421
chr16	94125295	94126245
chr16	94302594	94303483
chr16	94713645	94714068
chr16	94788335	94788503
chr17	15195037	15195580
chr17	15380984	15381639
chr17	15577375	15577627
chr17	17909758	17910690
chr1	72123709	72123917
chr17	21370028	21370304
chr17	21370359	21370674
chr17	22080991	22081589
chr17	23534902	23535820
chr17	23538296	23539057
chr17	23540307	23540802
chr17	23540858	23541672
chr17	23542034	23542261
chr17	23699461	23700473
chr1	72490032	72490782
chr17	26660254	26660463
chr17	26849583	26849729
chr17	26884908	26885311
chr17	26886142	26886450
chr17	27378195	27378497
chr17	27511840	27513115
chr17	27707604	27708380
chr17	28537601	28537918
chr17	29326388	29327245
chr17	29341335	29342132
chr17	29396943	29397268
chr17	29397775	29398442
chr17	29399205	29399597
chr17	29415908	29416642
chr17	29416913	29417060
chr17	29436781	29437659
chr17	29841701	29842568
chr17	29963394	29963583
chr17	29963637	29964214
chr17	29964700	29966126
chr1	73116605	73116793
chr17	31642358	31642809
chr17	31642943	31643277
chr1	7319325	7319928
chr17	32100206	32100621
chr17	32396707	32396933
chr17	32492373	32492941
chr17	32753724	32754033
chr17	3375120	3375548
chr17	34077609	34077909
chr17	34135198	34135961
chr17	36198303	36198663
chr17	36205294	36205915
chr17	36206030	36206592
chr17	36215871	36216354
chr1	74036597	74037341
chr1	74097967	74099078
chr1	74099180	74099938
chr17	42658735	42658990
chr17	46453073	46453419
chr17	46454783	46455807
chr17	46457876	46458270
chr17	46460761	46461695
chr17	47395366	47395602
chr17	47672284	47673150
chr1	74783558	74784410
chr1	74784493	74784807
chr17	47864499	47865082
chr17	47930762	47931111
chr1	74800400	74800886
chr1	74802427	74804063
chr1	74805188	74806214
chr1	74806266	74807267
chr1	74807323	74807806
chr1	74807922	74808621
chr17	48097415	48098052
chr17	48100865	48101262
chr17	48467116	48467959
chr1	75413744	75414102
chr1	75421935	75423643
chr1	75425791	75426052
chr1	75456162	75456267
chr1	75456732	75459396
chr1	75467303	75467972
chr1	75486614	75488308
chr17	56148437	56149540
chr17	56469656	56470026
chr17	56487484	56487974
chr17	56488064	56488475
chr17	56958097	56958487
chr17	5733476	5733752
chr17	57335699	57336024
chr17	5770170	5770426
chr17	5770502	5770909
chr17	5934987	5935250
chr17	64492638	64493217
chr17	65558268	65558602
chr17	65906395	65906675
chr17	66235154	66235532
chr17	67360694	67360920
chr17	69398232	69398524
chr17	71662665	71663008
chr17	7192970	7193218
chr17	7197933	7198460
chr17	80367304	80367624
chr17	81669137	81671019
chr17	81671223	81671808
chr1	78181864	78182258
chr1	78189390	78189882
chr1	78190026	78190558
chr1	78203516	78203741
chr1	78215870	78216366
chr1	78216859	78218354
chr17	83113460	83114090
chr17	83122829	83123435
chr17	83224819	83224981
chr17	83322938	83323151
chr17	83547258	83547968
chr17	83548537	83548974
chr17	8468717	8469075
chr17	85464822	85465798
chr17	85472614	85473383
chr17	85473863	85474609
chr17	85485302	85486287
chr17	85608012	85609210
chr17	85610589	85611134
chr17	85645342	85646733
chr17	85664948	85665303
chr17	85679716	85679932
chr17	85680036	85681451
chr17	85799764	85801138
chr17	87288207	87288627
chr1	78734230	78734594
chr17	87473449	87474802
chr17	87745766	87747169
chr17	88753100	88753438
chr17	91566990	91567250
chr18	10532295	10533438
chr18	11239620	11239752
chr18	11352185	11352430
chr18	15140262	15140569
chr18	15215593	15216312
chr18	15759289	15760549
chr1	81650177	81650422
chr18	21044596	21044844
chr1	82283199	82283785
chr18	25504425	25505708
chr18	25537377	25537909
chr18	25538007	25539064
chr18	25577109	25577679
chr18	25590158	25591009
chr18	25678884	25679754
chr18	25714895	25715754
chr18	34549187	34549582
chr18	34551465	34552662
chr18	34679323	34680089
chr18	34886960	34888055
chr18	34888129	34888422
chr18	35296217	35296907
chr18	35532409	35532620
chr18	35932823	35933234
chr18	36004664	36004885
chr18	36017994	36018606
chr18	36067928	36069783
chr18	36318984	36319228
chr18	36319905	36320670
chr18	36328538	36329327
chr18	38056395	38056705
chr18	38241029	38241359
chr18	38544610	38545091
chr18	38930449	38930775
chr18	42400458	42402053
chr18	42403545	42403754
chr18	42416477	42416915
chr18	42417051	42417395
chr1	84549309	84549981
chr18	46621204	46621500
chr18	47647238	47647974
chr18	47703502	47704153
chr18	47704322	47704683
chr18	4920323	4922118
chr18	5160107	5160378
chr18	5162046	5162891
chr18	5163044	5163889
chr18	53472135	53472654
chr18	53472787	53474364
chr18	54952404	54952908
chr18	56510610	56511455
chr18	56774653	56775104
chr18	60978163	60978662
chr18	60984048	60984693
chr18	61506433	61506792
chr18	64331495	64333730
chr18	64334886	64335336
chr18	64527273	64527566
chr18	65272173	65272511
chr18	66404516	66404984
chr18	66448132	66448350
chr18	66470896	66471124
chr18	66514590	66514943
chr18	69196703	69197081
chr18	69722436	69722648
chr18	69722810	69723164
chr1	87149350	87149880
chr1	87174340	87174853
chr1	87270603	87271232
chr18	73622537	73623801
chr18	73906869	73907391
chr18	74237503	74238225
chr18	74348074	74348441
chr18	76378699	76379104
chr18	76843615	76844646
chr18	76844734	76844926
chr18	76845279	76845681
chr18	76846465	76847255
chr18	77366257	77366714
chr18	77743579	77743924
chr18	78048549	78049057
chr18	80004947	80005526
chr18	80040370	80040763
chr18	80295403	80296514
chr18	80322033	80323268
chr18	80959886	80960372
chr18	80973343	80974546
chr18	80991914	80993105
chr18	81916096	81916940
chr18	82418843	82419065
chr18	82486407	82486706
chr18	82578706	82578985
chr18	82849457	82849757
chr18	82868210	82868442
chr18	82868534	82868753
chr18	82888645	82888816
chr18	82953785	82954496
chr18	82957079	82957444
chr18	84103411	84103741
chr1	89925900	89926049
chr1	89941790	89942090
chr1	89943281	89943568
chr1	89992921	89993130
chr1	90927954	90928295
chr19	10258421	10258786
chr19	10421932	10423017
chr19	10983194	10983551
chr19	12002159	12002598
chr19	12662466	12662681
chr1	91344852	91345738
chr19	15801309	15801680
chr19	15801909	15802208
chr1	91825333	91825449
chr19	23893252	23893788
chr19	25603098	25603620
chr19	25604720	25605017
chr19	25622580	25622874
chr19	25665528	25666541
chr19	26876949	26877253
chr19	36347724	36348374
chr19	36384518	36384831
chr19	36409199	36410359
chr19	37233607	37234763
chr19	37877661	37878277
chr19	37880731	37881151
chr19	37881357	37882164
chr19	38480704	38481686
chr1	94034895	94035696
chr1	94079155	94079468
chr19	4257524	4258273
chr19	43599619	43600378
chr19	43600886	43601500
chr19	43605771	43606311
chr19	44514491	44514699
chr19	44514814	44515465
chr19	44518320	44518761
chr19	44582625	44583031
chr19	44655700	44656084
chr19	44669456	44670122
chr19	44670332	44671035
chr19	44672109	44672582
chr19	44676732	44677189
chr19	44683044	44683601
chr19	44684000	44684593
chr19	44741850	44742612
chr19	44746271	44746768
chr19	44749749	44751293
chr19	44882494	44883167
chr19	45036908	45037411
chr19	45063933	45064310
chr19	45065315	45065594
chr19	45082151	45082468
chr19	45159039	45159334
chr19	45160024	45160294
chr19	45160365	45160898
chr19	45216236	45216676
chr19	45220625	45220889
chr19	45221138	45221519
chr19	45226307	45226534
chr19	45242297	45243402
chr19	45283232	45283675
chr19	45301042	45301442
chr19	45301519	45301815
chr19	45311027	45311242
chr19	45544172	45544846
chr19	45544951	45545377
chr19	45736896	45737875
chr19	4604339	4604696
chr19	46314672	46315181
chr19	46319089	46319440
chr19	47252827	47253301
chr19	47337857	47338663
chr19	47339234	47339516
chr19	47343300	47343939
chr19	47348478	47349015
chr19	47356399	47356885
chr19	5001731	5002504
chr19	53806621	53807158
chr19	54171225	54172091
chr19	55643262	55643478
chr19	5654189	5655377
chr19	56775935	56776202
chr19	5746137	5746471
chr19	5750918	5751302
chr19	5751736	5752084
chr19	5757025	5757544
chr19	59189000	59189332
chr19	59193905	59194783
chr19	59196284	59196666
chr19	59418182	59418510
chr19	59451326	59451589
chr19	59467029	59467276
chr19	59468931	59469989
chr19	6497209	6498275
chr19	6498417	6498946
chr19	6531745	6532515
chr19	6533815	6534345
chr19	7066300	7066763
chr19	7068126	7068440
chr19	7143900	7144197
chr19	7164300	7164705
chr19	7164771	7165656
chr19	7165845	7166441
chr1	99486898	99487283
chr2	10300745	10301117
chr2	104002777	104003310
chr2	105132304	105132805
chr2	105133164	105133661
chr2	105134237	105134770
chr2	105688397	105688729
chr2	112251568	112252097
chr2	113595378	113595982
chr2	113807234	113807602
chr2	115852265	115853241
chr2	115855026	115855317
chr2	115855800	115856177
chr2	115858350	115858603
chr2	115859322	115860041
chr2	115879564	115879951
chr2	116009029	116009562
chr2	116893892	116894205
chr2	116894279	116894412
chr2	118323020	118323359
chr2	118510309	118510970
chr2	118695825	118696035
chr2	118696134	118696255
chr2	118711027	118711225
chr2	118790461	118790941
chr2	118843736	118844017
chr2	118882865	118883642
chr2	118939935	118940394
chr2	118972681	118973176
chr2	118975993	118976936
chr2	118977844	118978418
chr2	120076081	120076964
chr2	12327193	12327875
chr2	127462389	127462666
chr2	128403175	128403563
chr2	129038726	129039609
chr2	130303070	130303418
chr2	130361767	130361992
chr2	130362050	130363015
chr2	130365302	130366125
chr2	130635110	130636174
chr2	131053904	131056104
chr2	131056161	131056969
chr2	131105268	131105421
chr2	131545414	131546721
chr2	131546788	131547430
chr2	131812816	131813125
chr2	136108917	136109262
chr2	144164976	144166250
chr2	144247258	144250808
chr2	145860306	145861150
chr2	146834179	146835605
chr2	146835709	146835953
chr2	146836273	146836743
chr2	147177736	147178763
chr2	147193199	147195764
chr2	147373355	147374014
chr2	148030354	148030811
chr2	148037699	148038400
chr2	148038484	148039995
chr2	148040049	148040241
chr2	148052747	148053842
chr2	150525662	150526216
chr2	152047292	152049487
chr2	152049696	152050082
chr2	152050454	152050677
chr2	152111908	152112458
chr2	152368798	152369078
chr2	152942574	152942928
chr2	152943281	152943470
chr2	153052428	153053347
chr2	153071235	153072068
chr2	153492010	153493549
chr2	154702886	154703241
chr2	155019024	155019662
chr2	155628989	155629625
chr2	155630327	155631560
chr2	157663610	157663945
chr2	157923072	157923830
chr2	157927839	157928104
chr2	158550117	158550417
chr2	158553751	158554603
chr2	158555249	158555652
chr2	158595123	158595466
chr2	158616206	158616904
chr2	159068433	159069683
chr2	160358896	160359240
chr2	160376280	160376598
chr2	160580876	160581618
chr2	162867755	162867978
chr2	162998550	162999580
chr2	163202651	163204838
chr2	163277899	163278292
chr2	163278415	163278792
chr2	163290254	163290535
chr2	163339239	163340065
chr2	163340338	163340566
chr2	163776785	163777517
chr2	163787865	163788053
chr2	164387088	164387311
chr2	164389230	164390011
chr2	164517955	164518210
chr2	164938264	164939095
chr2	164939161	164939471
chr2	164942729	164943215
chr2	164997034	164997162
chr2	164997539	164997682
chr2	164997788	164998655
chr2	165111799	165112621
chr2	165243141	165243568
chr2	167279189	167279414
chr2	167595933	167596196
chr2	167597432	167597797
chr2	167675646	167675856
chr2	167774727	167775392
chr2	168049814	168050289
chr2	168050350	168050983
chr2	168274505	168274646
chr2	168807705	168808097
chr2	168810047	168810304
chr2	170878936	170879378
chr2	172660914	172661346
chr2	172661480	172662513
chr2	172728539	172728922
chr2	172731400	172731742
chr2	172739582	172739840
chr2	172758563	172759061
chr2	172789051	172789323
chr2	172825000	172825548
chr2	173083685	173084083
chr2	173171390	173171636
chr2	173173380	173174735
chr2	173546376	173546683
chr2	173553923	173554264
chr2	173586715	173586994
chr2	174636694	174637441
chr2	174675690	174676035
chr2	174852026	174852330
chr2	178643777	178644380
chr2	179774331	179775115
chr2	180432131	180432635
chr2	180566764	180566892
chr2	181147650	181148407
chr2	181307149	181307680
chr2	18609433	18609700
chr2	18609855	18610036
chr2	18688782	18689563
chr2	18767177	18767573
chr2	19270628	19271092
chr2	19271277	19271503
chr2	19415088	19415380
chr2	19430824	19431067
chr2	19431739	19432531
chr2	19451981	19452515
chr2	19457503	19457844
chr2	19909225	19910802
chr2	22744917	22745148
chr2	23234284	23234538
chr2	24405225	24406040
chr2	24416845	24417357
chr2	24521369	24521623
chr2	24679010	24679672
chr2	25167510	25167865
chr2	25304952	25305783
chr2	26197852	26198301
chr2	26198356	26198884
chr2	26661444	26661712
chr2	30544889	30545498
chr2	30567647	30567858
chr2	30613752	30613984
chr2	30753024	30753705
chr2	31314527	31314978
chr2	31317766	31318089
chr2	31459942	31460601
chr2	31823541	31823677
chr2	32311912	32312961
chr2	32750851	32751932
chr2	33569311	33569594
chr2	33579501	33583170
chr2	33583254	33583860
chr2	33615749	33615925
chr2	33615993	33617190
chr2	33628658	33628983
chr2	33629377	33630745
chr2	33630819	33630952
chr2	33631135	33633060
chr2	33689277	33689469
chr2	33689927	33690491
chr2	34570277	34570909
chr2	34639227	34639671
chr2	34671091	34672165
chr2	35950360	35951051
chr2	35951283	35952449
chr2	36009432	36009701
chr2	36011183	36011515
chr2	36011585	36011904
chr2	36090702	36092007
chr2	36093413	36093636
chr2	36093868	36094243
chr2	36097429	36097598
chr2	36198283	36199109
chr2	36203523	36203785
chr2	36214026	36214381
chr2	37760470	37761081
chr2	37781878	37782453
chr2	37794306	37794558
chr2	38356444	38357164
chr2	38357411	38358331
chr2	38358693	38359037
chr2	38368732	38369156
chr2	38375615	38376312
chr2	38378365	38378679
chr2	38378823	38379586
chr2	38658253	38658837
chr2	38688768	38689706
chr2	44556858	44557332
chr2	4603400	4603908
chr2	4603988	4604260
chr2	50265180	50265779
chr2	50971086	50971594
chr2	5098184	5098452
chr2	5110652	5111310
chr2	57102394	57103375
chr2	57103502	57103783
chr2	57109148	57109289
chr2	61655135	61655582
chr2	61655692	61656001
chr2	61656156	61657359
chr2	61811207	61812670
chr2	61815268	61816415
chr2	69418231	69418988
chr2	70126814	70127082
chr2	70780364	70780892
chr2	71598895	71599172
chr2	72501510	72501613
chr2	73263931	73264943
chr2	73277195	73277771
chr2	73278572	73278795
chr2	73278975	73279344
chr2	73543782	73544022
chr2	74506699	74507093
chr2	74735642	74736219
chr2	74745547	74747523
chr2	77401878	77402347
chr2	84865615	84866855
chr2	84867560	84867799
chr2	84868484	84868874
chr2	84871398	84871701
chr2	84871792	84872087
chr2	84875905	84876093
chr2	91975240	91976632
chr2	92007311	92008911
chr2	92058434	92059246
chr2	92059396	92060393
chr2	92485634	92486052
chr2	93035375	93036013
chr2	93278165	93278375
chr2	93469997	93470535
chr2	93475041	93475367
chr2	94246803	94247121
chr2	9871876	9872277
chr2	9872507	9872870
chr2	9896259	9896530
chr2	9896661	9896911
chr2	9897055	9897564
chr2	9935831	9936305
chr3	100535342	100535869
chr3	102062313	102062655
chr3	102611747	102612094
chr3	104441977	104442372
chr3	104758388	104758723
chr3	104762243	104762703
chr3	105151823	105152386
chr3	105272209	105272991
chr3	105570862	105571107
chr3	107582766	107583657
chr3	107605357	107605574
chr3	107867074	107867494
chr3	107911219	107911555
chr3	108458825	108459154
chr3	109782228	109783014
chr3	115758456	115759032
chr3	121885662	121886126
chr3	123603605	123603816
chr3	126643441	126643997
chr3	127625295	127626114
chr3	127626254	127626448
chr3	127639840	127640783
chr3	127641348	127641629
chr3	127695320	127695781
chr3	131065012	131065313
chr3	131489573	131490796
chr3	135402333	135402663
chr3	135630835	135631414
chr3	137752747	137753266
chr3	137991217	137991468
chr3	140114911	140115892
chr3	145950084	145950682
chr3	145963644	145963937
chr3	145964077	145964827
chr3	146047922	146048168
chr3	146327519	146328295
chr3	146685190	146685745
chr3	148663168	148663387
chr3	149249807	149250221
chr3	149518806	149519250
chr3	152105358	152105856
chr3	152106107	152106533
chr3	152107005	152107578
chr3	154663885	154664529
chr3	159781975	159782775
chr3	17238864	17239028
chr3	17734432	17734749
chr3	27283109	27283761
chr3	29135631	29135892
chr3	30514796	30515777
chr3	31405828	31406211
chr3	3349255	3350017
chr3	38396947	38397258
chr3	40531163	40532178
chr3	50733239	50733666
chr3	51365028	51365745
chr3	51510874	51511209
chr3	51587973	51588208
chr3	51590441	51590815
chr3	5210251	5210559
chr3	5210761	5211712
chr3	52195802	52196680
chr3	54797115	54797641
chr3	55763545	55764156
chr3	6173808	6174160
chr3	64039739	64039990
chr3	65863303	65863663
chr3	66970140	66970518
chr3	66970576	66971240
chr3	68720323	68720604
chr3	7467410	7468219
chr3	79516247	79516802
chr3	83789578	83790383
chr3	84334065	84334422
chr3	84334728	84334954
chr3	84435724	84435987
chr3	85405292	85406125
chr3	8766110	8766412
chr3	8766680	8767492
chr3	8767572	8767938
chr3	87755912	87756670
chr3	87809279	87810424
chr3	87816621	87817016
chr3	87982869	87983611
chr3	87986496	87987452
chr3	87987583	87988533
chr3	88071843	88072183
chr3	88197779	88198778
chr3	88205836	88206286
chr3	88206517	88206749
chr3	88220892	88221189
chr3	88230905	88231501
chr3	88235205	88235484
chr3	88236370	88237878
chr3	88241045	88241501
chr3	88242562	88242858
chr3	88483253	88483527
chr3	88483644	88483950
chr3	88484516	88484897
chr3	89147655	89148262
chr3	89314931	89316746
chr3	89316853	89317267
chr3	9098400	9098628
chr3	9110056	9110483
chr3	9346799	9347857
chr3	9347976	9348253
chr3	94404361	94404851
chr3	95172083	95174500
chr3	96332722	96333022
chr3	96334347	96335083
chr3	96356416	96356763
chr3	96387268	96388122
chr3	96401598	96402520
chr3	96404309	96404728
chr3	96409148	96409488
chr3	96435827	96436208
chr3	96663547	96663891
chr3	97823555	97823729
chr3	97823807	97825199
chr3	97867640	97868048
chr3	97868121	97868459
chr3	98426908	98428827
chr3	98800589	98800761
chr3	99235147	99236222
chr3	99239337	99240604
chr3	99240835	99241860
chr3	99242547	99242905
chr4	100527537	100527987
chr4	100588242	100588532
chr4	101292286	101292881
chr4	101292934	101293672
chr4	102087431	102088828
chr4	103619217	103620491
chr4	105245409	105245920
chr4	106827571	106828546
chr4	107674086	107674390
chr4	107846046	107846483
chr4	107991749	107992029
chr4	109393997	109394916
chr4	109656978	109657888
chr4	109983437	109983696
chr4	109983776	109984379
chr4	109984536	109985624
chr4	109986236	109986796
chr4	109986881	109987441
chr4	110019206	110019430
chr4	110050689	110051413
chr4	111510152	111510720
chr4	11417006	11417185
chr4	114665757	114666100
chr4	114666263	114667336
chr4	114843283	114843877
chr4	114897911	114898185
chr4	114901251	114901503
chr4	115063004	115064250
chr4	115095377	115096531
chr4	115096953	115097472
chr4	115657213	115657841
chr4	115731682	115731859
chr4	115878050	115878729
chr4	115897695	115898686
chr4	115905550	115905979
chr4	115908737	115909076
chr4	115918369	115918549
chr4	115950691	115950962
chr4	115962304	115962591
chr4	115962846	115963658
chr4	115963966	115964602
chr4	115979001	115980422
chr4	117303476	117304018
chr4	117323811	117324274
chr4	118589775	118590054
chr4	120032124	120033449
chr4	120148630	120149531
chr4	120267232	120268496
chr4	120697762	120698469
chr4	120715815	120716780
chr4	120730897	120731639
chr4	123990630	123990912
chr4	124843548	124843872
chr4	125282446	125282973
chr4	125300571	125300854
chr4	125313144	125313592
chr4	125396884	125397166
chr4	126296299	126297095
chr4	126300808	126301641
chr4	126301960	126302306
chr4	127214269	127214580
chr4	128710952	128712459
chr4	129048888	129049495
chr4	129113023	129113500
chr4	129771550	129771883
chr4	130076892	130077104
chr4	130264677	130265078
chr4	130861600	130861882
chr4	130862047	130862330
chr4	131911540	131911909
chr4	133250458	133251159
chr4	133256814	133257580
chr4	135140738	135141055
chr4	135150001	135150811
chr4	135151948	135152550
chr4	135152726	135153968
chr4	135154153	135154505
chr4	135205806	135206166
chr4	135206246	135206673
chr4	135524049	135524193
chr4	136218529	136218779
chr4	136219971	136220762
chr4	136238117	136238667
chr4	136239627	136240358
chr4	137913748	137914245
chr4	138504866	138505688
chr4	138555021	138555236
chr4	138555591	138555823
chr4	139059671	139059977
chr4	139817779	139818773
chr4	139821174	139822438
chr4	139825297	139825521
chr4	139851845	139852221
chr4	139858684	139859006
chr4	139925864	139926115
chr4	139926251	139926509
chr4	140002081	140002836
chr4	141382525	141383103
chr4	141385264	141385668
chr4	142267206	142268039
chr4	142274503	142274884
chr4	142349037	142349189
chr4	143330574	143330987
chr4	144652506	144652627
chr4	148174093	148174467
chr4	148271607	148272310
chr4	148273302	148273602
chr4	148405654	148405800
chr4	148770521	148771027
chr4	148771148	148771902
chr4	149572521	149572871
chr4	150033012	150033678
chr4	151107564	151107797
chr4	151108368	151109200
chr4	151137865	151139967
chr4	151141196	151141444
chr4	151141594	151141937
chr4	152282752	152283655
chr4	152311895	152312529
chr4	154070870	154071331
chr4	154105343	154105651
chr4	154222310	154222668
chr4	154952939	154953297
chr4	155481358	155481727
chr4	16224470	16225039
chr4	19590727	19591050
chr4	21677960	21680235
chr4	21695930	21696273
chr4	22151532	22152190
chr4	22477454	22478232
chr4	22478485	22478807
chr4	22479040	22479763
chr4	22479923	22480625
chr4	22497021	22497797
chr4	22497872	22498328
chr4	22498386	22499069
chr4	22667729	22668081
chr4	24892388	24892684
chr4	31937512	31937915
chr4	31937974	31938289
chr4	32023959	32024484
chr4	32238237	32240350
chr4	38435350	38435768
chr4	40680455	40680747
chr4	41658536	41659324
chr4	41671795	41672237
chr4	42174614	42175036
chr4	45815576	45815911
chr4	45896327	45897056
chr4	46353084	46353707
chr4	46506449	46507721
chr4	46818474	46819193
chr4	47050702	47051313
chr4	47111925	47112275
[truncated: 1,057 more rows]

## Sheet: poiAct_vivo_mm10
chr10	108446409	108447039
chr10	110455042	110455361
chr10	110455461	110456378
chr10	117435426	117435744
chr10	120552327	120553523
chr10	125839070	125840181
chr10	127508102	127508799
chr10	130470313	130470817
chr10	18318156	18319660
chr10	21467363	21467738
chr10	39239885	39240183
chr10	42577736	42577958
chr10	42591353	42591558
chr10	42591784	42592187
chr10	42592285	42592754
chr10	42631920	42632497
chr10	42633051	42633797
chr10	42633999	42634513
chr10	42635573	42636104
chr10	43021387	43021618
chr10	44529103	44529673
chr10	49782744	49783214
chr10	52704460	52704862
chr10	58651443	58651889
chr10	60885698	60886431
chr10	61625429	61626331
chr10	73099058	73100442
chr10	7391283	7392508
chr10	7392702	7393251
chr10	75002416	75002988
chr10	77522131	77522687
chr10	78481600	78482743
chr10	7867043	7867596
chr10	78787670	78788052
chr10	80185598	80185921
chr10	80186084	80186350
chr10	80190322	80191390
chr10	80208805	80209151
chr10	80474996	80475803
chr10	80513826	80514330
chr10	80936307	80936886
chr10	86636866	86637442
chr10	86731267	86731508
chr10	87484692	87485212
chr10	87485932	87486539
chr10	90969173	90969758
chr10	90969969	90970399
chr10	94311896	94312547
chr10	94623650	94623894
chr11	102276300	102276954
chr11	102438196	102438894
chr11	102455648	102456374
chr11	102990093	102990816
chr11	102991666	102992333
chr11	103080100	103081079
chr11	103312024	103312387
chr11	103808497	103811533
chr11	104318709	104319794
chr11	105362745	105363475
chr11	108891081	108891357
chr11	108891511	108892177
chr11	108973904	108974517
chr11	109312138	109312481
chr11	110447935	110449136
chr11	112621054	112621319
chr11	112869950	112870240
chr11	112870327	112871101
chr11	112959305	112960050
chr11	114639462	114640167
chr11	115858482	115858611
chr11	115858757	115860422
chr11	116004545	116006430
chr11	116222275	116223054
chr11	116647445	116647615
chr11	117949339	117950185
chr11	118998626	118999206
chr11	118999646	118999844
chr11	119048203	119048472
chr11	119052508	119052994
chr11	119053171	119053650
chr11	119054261	119054894
chr11	119058676	119058947
chr11	119159457	119159863
chr11	119514537	119514797
chr11	119514854	119515390
chr11	120308083	120308387
chr11	18875059	18876048
chr11	18876478	18877379
chr11	18877571	18878307
chr11	18878982	18879215
chr11	19007467	19008402
chr11	19008753	19009178
chr11	19013053	19013869
chr11	19026527	19027052
chr11	19027245	19027654
chr1	119388632	119389611
chr11	20455032	20455789
chr11	20456348	20456668
chr11	21992662	21994198
chr11	21994378	21994616
chr11	21995509	21995745
chr11	22006967	22007809
chr11	23007309	23007988
chr11	24049343	24049587
chr11	28365104	28365850
chr1	131078775	131079055
chr1	131086244	131086905
chr1	132331348	132331599
chr1	132921156	132921393
chr11	33122534	33123303
chr1	133163673	133164105
chr1	133164538	133164999
chr1	133180961	133181979
chr1	133182056	133182979
chr1	133798438	133798857
chr1	133800852	133801242
chr1	133854801	133855358
chr1	134244243	134244594
chr1	134298577	134299408
chr1	134513454	134513872
chr1	135686782	135687552
chr1	135687666	135688740
chr1	135699399	135699628
chr11	35985660	35986342
chr11	36000585	36001102
chr11	36001235	36001651
chr11	37236020	37237173
chr11	3774158	3774323
chr11	3774387	3775167
chr11	4223750	4224240
chr1	14506403	14507665
chr11	47988216	47989559
chr11	52167978	52168366
chr1	15286281	15287091
chr1	15287171	15287618
chr11	53466057	53467151
chr1	154884272	154884708
chr1	155030947	155031295
chr1	155048989	155049552
chr1	155073303	155074356
chr1	155243956	155245227
chr1	157085923	157086625
chr11	59263674	59264994
chr11	59330501	59330935
chr11	60509382	60510193
chr11	61146609	61147514
chr1	164898816	164899456
chr1	165840728	165841290
chr1	165844749	165844949
chr1	166045618	166045956
chr1	166048641	166048858
chr1	166049059	166049448
chr1	166308674	166309528
chr1	167182360	167182574
chr11	67454782	67455168
chr1	167802418	167802898
chr1	167888761	167889215
chr11	70465275	70465990
chr1	170907292	170907679
chr1	171071049	171074047
chr1	171077804	171078588
chr1	171189714	171190104
chr11	72050907	72051437
chr11	72051521	72051795
chr1	172349831	172351087
chr1	172532503	172532982
chr11	74522014	74523868
chr11	74637956	74638789
chr11	74638843	74639073
chr11	75282285	75282882
chr11	75290952	75291254
chr11	75291528	75291866
chr11	75965721	75966261
chr1	177321632	177322558
chr1	177322665	177323178
chr1	177702464	177702835
chr11	77947632	77948533
chr1	178276085	178276593
chr1	180365161	180365485
chr1	18057685	18058812
chr1	180763316	180764179
chr1	181272916	181273207
chr1	182527392	182528349
chr11	82579877	82580292
chr11	82929991	82932543
chr1	182960150	182960569
chr1	182982947	182983588
chr11	84642406	84643169
chr11	85182859	85183559
chr11	85843017	85844083
chr11	85844189	85844371
chr11	85844444	85844984
chr11	88160900	88162438
chr11	88187561	88187936
chr11	89186852	89187544
chr11	90417801	90418291
chr1	193160330	193160783
chr11	94424120	94424873
chr11	94468690	94469142
chr11	94880740	94881405
chr11	94927977	94928180
chr11	94928506	94929273
chr11	95570867	95571418
chr11	95645165	95645731
chr11	96863721	96864012
chr11	96910054	96910371
chr11	97127242	97127443
chr11	97137754	97138112
chr11	97138666	97139104
chr11	97536567	97537344
chr11	97546163	97546446
chr11	97546669	97547588
chr11	98294457	98294830
chr12	100221492	100221738
chr12	103325084	103325883
chr12	103326768	103327284
chr12	105962667	105963645
chr12	106379384	106379629
chr12	108223389	108224030
chr12	108317369	108317736
chr12	108318958	108319207
chr12	108319914	108320349
chr12	108320485	108321209
chr12	108327723	108328580
chr12	108352451	108353398
chr12	108363576	108364158
chr12	109032832	109033947
chr12	109052509	109054244
chr12	109393859	109394175
chr12	109423449	109424019
chr12	109436265	109436561
chr12	109437353	109438146
chr12	109445517	109446408
chr12	109508883	109509560
chr12	109509619	109509891
chr12	110187457	110188360
chr12	110188419	110188691
chr12	110188796	110189276
chr12	111143053	111143578
chr12	111430230	111430866
chr12	111434183	111434545
chr12	112949880	112950788
chr1	21166222	21166720
chr12	117256380	117256704
chr12	117257283	117258042
chr12	117261021	117261740
chr12	117533524	117534966
chr12	12420841	12421190
chr12	20415351	20415761
chr12	23968918	23969446
chr12	27064983	27065390
chr12	28589339	28590077
chr1	23255902	23257081
chr12	33966485	33967322
chr12	33967525	33967826
chr12	33968111	33968587
chr12	34906432	34907536
chr12	3791778	3792146
chr12	5119753	5120147
chr12	54067858	54068495
chr12	57534621	57535436
chr12	57538557	57539470
chr12	72945188	72946550
chr12	76081269	76081485
chr12	76081697	76082075
chr12	80022583	80023055
chr12	80023107	80023853
chr12	81807250	81807521
chr12	86855724	86856090
chr12	88354086	88354596
chr12	91778435	91779555
chr12	99084120	99084643
chr13	101760406	101760845
chr13	107934302	107934507
chr13	113292998	113293730
chr13	116705572	116706331
chr13	116708720	116709266
chr13	117289484	117290215
chr13	21259696	21260416
chr13	21274947	21275288
chr13	21275598	21275805
chr13	21275895	21276259
chr13	21276534	21276769
chr13	23299870	23300376
chr13	36726480	36726709
chr13	36726864	36728004
chr13	37311508	37312409
chr13	37312596	37312892
chr13	37963375	37963823
chr13	43864246	43865479
chr1	34471941	34472165
chr1	34472451	34473372
chr13	47273241	47273967
chr1	34750452	34751324
chr13	48227605	48228138
chr13	51853676	51854051
chr13	53309922	53310230
chr13	53455422	53455743
chr13	53461801	53462823
chr13	53463009	53463200
chr13	53464633	53465076
chr13	53465291	53466163
chr13	54757855	54759044
chr13	54874257	54874859
chr13	55405428	55405791
chr13	56429053	56429513
chr13	60146905	60147241
chr13	60147848	60148118
chr13	71458438	71459302
chr13	71507365	71508478
chr13	71956499	71957643
chr13	74259705	74260583
chr13	78163024	78164051
chr13	78171516	78171787
chr13	78172026	78172246
chr13	78179279	78179968
chr13	78186865	78187273
chr13	78204222	78204358
chr13	78209515	78211325
chr13	78211384	78212137
chr13	83744870	83745626
chr13	84343280	84343770
chr13	84344183	84344568
chr13	84345763	84346493
chr13	94173681	94174860
chr13	97008050	97008373
chr13	98365598	98366476
chr13	98504126	98505260
chr13	98572314	98572734
chr13	98573031	98573286
chr13	98573357	98573732
chr13	98588652	98589500
chr14	111680689	111681687
chr14	114952222	114952633
chr14	118225959	118226256
chr14	118226793	118227149
chr14	118227342	118227894
chr14	118228253	118228636
chr14	118423273	118423569
chr14	118436782	118437980
chr14	120137542	120138217
chr14	120388783	120388964
chr14	121109186	121109389
chr14	122406484	122407195
chr14	122481822	122483419
chr14	122483744	122485541
chr14	122490334	122491424
chr14	19041907	19042370
chr14	19042483	19042775
chr14	21981483	21981841
chr14	21995125	21995928
chr14	24530233	24530660
chr1	42491740	42492130
chr1	42684063	42685218
chr1	42686015	42687307
chr14	27114605	27114860
chr14	27114966	27115538
chr14	28955237	28955614
chr14	28958738	28959005
chr14	31662084	31662638
chr14	4110492	4111165
chr14	51082955	51083605
chr14	52118804	52119603
chr14	54527235	54527987
chr14	54528455	54529025
chr1	4571432	4572232
chr14	60177060	60177827
chr14	69390686	69391341
chr14	69912436	69912580
chr14	7488041	7488629
chr14	7488815	7489292
chr14	7489743	7490066
chr14	75876359	75876752
chr14	7791275	7792283
chr14	78731852	78732887
chr14	78732939	78733308
chr15	100983760	100984258
chr15	101046071	101047105
chr15	101076600	101077469
chr15	101077525	101079289
chr15	101079361	101079583
chr15	101479310	101479659
chr15	102357949	102359624
chr15	102692192	102692789
chr15	102692914	102693295
chr15	103102057	103102672
chr15	103155719	103156190
chr15	103156636	103157412
chr15	103170001	103170800
chr15	12375334	12376453
chr15	12739169	12740547
chr15	54952429	54952743
chr15	6909769	6910009
chr15	73442792	73443526
chr15	73716326	73716669
chr15	74563336	74564562
chr15	75731517	75732658
chr15	78828258	78828673
chr15	79202705	79203265
chr15	79261145	79261767
chr15	79261846	79262302
chr15	81831055	81831869
chr15	82952329	82952731
chr15	82968427	82969062
chr15	82983497	82984003
chr15	82986959	82987763
chr15	82987826	82988169
chr15	83011236	83011599
chr15	84300725	84301700
chr15	84302244	84302613
chr15	84313403	84315103
chr15	85480599	85481262
chr15	85494328	85494851
chr15	85625696	85626358
chr15	8629019	8629931
chr15	89532381	89533277
chr15	89547712	89548936
chr15	89549005	89549172
chr15	93115377	93116055
chr15	97773150	97773428
chr15	99092885	99094254
chr15	99584630	99585101
chr16	10357957	10358513
chr16	15084426	15085109
chr16	17806865	17807187
chr16	17807359	17807792
chr16	17815191	17816136
chr16	18685956	18686729
chr16	21245894	21247422
chr16	21248300	21248900
chr16	21310411	21311590
chr16	22151893	22152280
chr16	29839214	29839372
chr16	29839460	29839781
chr16	30236124	30236680
chr16	31896979	31897829
chr16	34094234	34094747
chr16	34095450	34096222
chr16	34573505	34574357
chr16	34745032	34745729
chr1	6382698	6383307
chr16	4267745	4268608
chr16	43603490	43604179
chr1	6441071	6441789
chr16	44672147	44672320
chr16	44672517	44672829
chr16	59600256	59601526
chr16	6348469	6349200
chr16	72027916	72028214
chr16	72028750	72029274
chr16	84702465	84703038
chr16	84703187	84703779
chr16	91139992	91140225
chr16	94125295	94126245
chr16	94302594	94303483
chr17	15195037	15195580
chr17	15380984	15381639
chr17	17909758	17910690
chr17	22080991	22081589
chr17	27511840	27513115
chr17	27707604	27708380
chr17	29326388	29327245
chr17	29341335	29342132
chr17	29396943	29397268
chr17	29397775	29398442
chr17	29399205	29399597
chr17	29415908	29416642
chr17	29436781	29437659
chr17	29841701	29842568
chr17	29963394	29963583
chr17	29963637	29964214
chr17	29964700	29966126
chr1	73116605	73116793
chr17	32100206	32100621
chr1	74036597	74037341
chr1	74097967	74099078
chr1	74099180	74099938
chr17	46453073	46453419
chr17	46454783	46455807
chr17	47672284	47673150
chr17	47864499	47865082
chr1	74802427	74804063
chr1	74806266	74807267
chr1	74807323	74807806
chr1	74807922	74808621
chr17	48097415	48098052
chr17	48100865	48101262
chr1	75421935	75423643
chr1	75425791	75426052
chr1	75456162	75456267
chr1	75456732	75459396
chr1	75467303	75467972
chr17	56148437	56149540
chr17	56469656	56470026
chr17	56487484	56487974
chr17	56488064	56488475
chr17	5770170	5770426
chr17	5770502	5770909
chr17	5934987	5935250
chr17	66235154	66235532
chr17	81669137	81671019
chr1	78189390	78189882
chr1	78190026	78190558
chr1	78203516	78203741
chr1	78215870	78216366
chr1	78216859	78218354
chr17	83122829	83123435
chr17	83322938	83323151
chr17	85608012	85609210
chr17	85645342	85646733
chr17	85799764	85801138
chr17	87473449	87474802
chr17	87745766	87747169
chr18	11352185	11352430
chr1	82283199	82283785
chr18	25504425	25505708
chr18	25538007	25539064
chr18	25577109	25577679
chr18	25590158	25591009
chr18	25678884	25679754
chr18	34679323	34680089
chr18	34886960	34888055
chr18	35296217	35296907
chr18	35932823	35933234
chr18	36017994	36018606
chr18	36067928	36069783
chr18	36319905	36320670
chr18	36328538	36329327
chr18	46621204	46621500
chr18	47647238	47647974
chr18	4920323	4922118
chr18	5160107	5160378
chr18	5162046	5162891
chr18	5163044	5163889
chr18	54952404	54952908
chr18	56774653	56775104
chr18	60978163	60978662
chr18	69196703	69197081
chr1	87270603	87271232
chr18	73622537	73623801
chr18	74348074	74348441
chr18	80040370	80040763
chr18	81916096	81916940
chr18	82486407	82486706
chr18	82868210	82868442
chr18	82868534	82868753
chr18	82888645	82888816
chr1	89941790	89942090
chr19	10421932	10423017
chr19	15801309	15801680
chr19	15801909	15802208
chr19	26876949	26877253
chr19	36347724	36348374
chr19	36409199	36410359
chr19	37233607	37234763
chr19	38480704	38481686
chr1	94034895	94035696
chr19	4257524	4258273
chr19	44514491	44514699
chr19	44514814	44515465
chr19	44669456	44670122
chr19	44670332	44671035
chr19	44749749	44751293
chr19	44882494	44883167
chr19	45301042	45301442
chr19	45301519	45301815
chr19	45311027	45311242
chr19	45736896	45737875
chr19	47356399	47356885
chr19	5001731	5002504
chr19	5654189	5655377
chr19	56775935	56776202
chr19	5746137	5746471
chr19	5757025	5757544
chr19	59467029	59467276
chr19	59468931	59469989
chr19	6497209	6498275
chr19	6498417	6498946
chr19	6531745	6532515
chr19	6533815	6534345
chr19	7066300	7066763
chr19	7068126	7068440
chr19	7143900	7144197
chr19	7164300	7164705
chr19	7164771	7165656
chr19	7165845	7166441
chr2	10300745	10301117
chr2	105688397	105688729
chr2	115858350	115858603
chr2	115859322	115860041
chr2	116009029	116009562
chr2	116893892	116894205
chr2	116894279	116894412
chr2	118510309	118510970
chr2	118711027	118711225
chr2	118882865	118883642
chr2	118975993	118976936
chr2	12327193	12327875
chr2	129038726	129039609
chr2	130635110	130636174
chr2	144164976	144166250
chr2	145860306	145861150
chr2	146834179	146835605
chr2	146835709	146835953
chr2	146836273	146836743
chr2	147193199	147195764
chr2	152047292	152049487
chr2	152049696	152050082
chr2	152050454	152050677
chr2	153071235	153072068
chr2	153492010	153493549
chr2	154702886	154703241
chr2	155019024	155019662
chr2	155628989	155629625
chr2	155630327	155631560
chr2	157923072	157923830
chr2	163202651	163204838
chr2	164389230	164390011
chr2	164938264	164939095
chr2	164939161	164939471
chr2	165111799	165112621
chr2	167595933	167596196
chr2	167597432	167597797
chr2	168049814	168050289
chr2	168050350	168050983
chr2	168807705	168808097
chr2	172728539	172728922
chr2	173171390	173171636
chr2	173173380	173174735
chr2	173586715	173586994
chr2	174852026	174852330
chr2	179774331	179775115
chr2	18609433	18609700
chr2	18688782	18689563
chr2	18767177	18767573
chr2	22744917	22745148
chr2	23234284	23234538
chr2	24521369	24521623
chr2	25167510	25167865
chr2	25304952	25305783
chr2	30544889	30545498
chr2	30567647	30567858
chr2	30613752	30613984
chr2	30753024	30753705
chr2	31459942	31460601
chr2	31823541	31823677
chr2	32311912	32312961
chr2	32750851	32751932
chr2	33579501	33583170
chr2	33583254	33583860
chr2	33615993	33617190
chr2	33628658	33628983
chr2	33629377	33630745
chr2	33630819	33630952
chr2	33631135	33633060
chr2	33689277	33689469
chr2	33689927	33690491
chr2	34639227	34639671
chr2	34671091	34672165
chr2	36011183	36011515
chr2	36011585	36011904
chr2	36198283	36199109
chr2	37781878	37782453
chr2	38356444	38357164
chr2	38357411	38358331
chr2	38375615	38376312
chr2	38658253	38658837
chr2	38688768	38689706
chr2	44556858	44557332
chr2	50971086	50971594
chr2	5098184	5098452
chr2	61655135	61655582
chr2	61655692	61656001
chr2	61656156	61657359
chr2	61811207	61812670
chr2	61815268	61816415
chr2	69418231	69418988
chr2	77401878	77402347
chr2	84865615	84866855
chr2	91975240	91976632
chr2	92007311	92008911
chr2	93035375	93036013
chr2	93278165	93278375
chr2	93469997	93470535
chr2	94246803	94247121
chr3	102062313	102062655
chr3	104441977	104442372
chr3	104758388	104758723
chr3	108458825	108459154
chr3	109782228	109783014
chr3	127625295	127626114
chr3	127639840	127640783
chr3	127641348	127641629
chr3	127695320	127695781
chr3	131489573	131490796
chr3	137752747	137753266
chr3	146327519	146328295
chr3	146685190	146685745
chr3	148663168	148663387
chr3	149518806	149519250
chr3	154663885	154664529
chr3	27283109	27283761
chr3	30514796	30515777
chr3	40531163	40532178
chr3	51365028	51365745
chr3	5210251	5210559
chr3	5210761	5211712
chr3	52195802	52196680
chr3	64039739	64039990
chr3	65863303	65863663
chr3	79516247	79516802
chr3	83789578	83790383
chr3	8766110	8766412
chr3	8766680	8767492
chr3	8767572	8767938
chr3	87755912	87756670
chr3	87982869	87983611
chr3	87986496	87987452
chr3	87987583	87988533
chr3	88197779	88198778
chr3	88230905	88231501
chr3	88236370	88237878
chr3	88241045	88241501
chr3	88483644	88483950
chr3	88484516	88484897
chr3	89147655	89148262
chr3	89314931	89316746
chr3	89316853	89317267
chr3	9346799	9347857
chr3	9347976	9348253
chr3	96663547	96663891
chr3	97823807	97825199
chr3	98426908	98428827
chr4	100588242	100588532
chr4	101292286	101292881
chr4	101292934	101293672
chr4	102087431	102088828
chr4	105245409	105245920
chr4	106827571	106828546
chr4	107674086	107674390
chr4	109983437	109983696
chr4	109983776	109984379
chr4	109984536	109985624
chr4	110050689	110051413
chr4	115063004	115064250
chr4	115095377	115096531
chr4	115657213	115657841
chr4	115878050	115878729
chr4	115897695	115898686
chr4	115962304	115962591
chr4	115962846	115963658
chr4	115963966	115964602
chr4	120148630	120149531
chr4	120267232	120268496
chr4	120715815	120716780
chr4	120730897	120731639
chr4	123990630	123990912
chr4	125282446	125282973
chr4	126296299	126297095
chr4	128710952	128712459
chr4	129048888	129049495
chr4	129113023	129113500
chr4	130264677	130265078
chr4	130861600	130861882
chr4	130862047	130862330
chr4	135524049	135524193
chr4	136218529	136218779
chr4	136219971	136220762
chr4	136239627	136240358
chr4	137913748	137914245
chr4	138504866	138505688
chr4	139817779	139818773
chr4	139821174	139822438
chr4	139825297	139825521
chr4	139925864	139926115
chr4	139926251	139926509
chr4	148405654	148405800
chr4	148770521	148771027
chr4	148771148	148771902
chr4	151107564	151107797
chr4	151108368	151109200
chr4	151137865	151139967
chr4	151141196	151141444
chr4	151141594	151141937
chr4	154952939	154953297
chr4	21677960	21680235
chr4	22477454	22478232
chr4	22478485	22478807
chr4	22479040	22479763
chr4	22479923	22480625
chr4	22497021	22497797
chr4	22497872	22498328
chr4	22498386	22499069
chr4	22667729	22668081
chr4	31937512	31937915
chr4	31937974	31938289
chr4	32238237	32240350
chr4	41658536	41659324
chr4	41671795	41672237
chr4	42174614	42175036
chr4	45815576	45815911
chr4	47050702	47051313
chr4	47437995	47438365
chr4	55514683	55515355
chr4	55650777	55651390
chr4	57434029	57434824
chr4	62582883	62584117
chr4	63408750	63409060
chr4	63409859	63410956
chr4	65238460	65239053
chr4	76449291	76450695
chr4	82536383	82536960
chr4	82537247	82538059
chr4	9027802	9028301
chr4	97745813	97746134
chr4	97750941	97752224
chr4	97771932	97772580
chr5	101658883	101659091
chr5	103436017	103436507
chr5	105495160	105495458
chr5	106448132	106448322
chr5	106448752	106449007
chr5	106451377	106451660
chr5	106451778	106452382
chr5	106574097	106574421
chr5	111626141	111626343
chr5	112153564	112154132
chr5	112265601	112265959
chr5	113490402	113491241
chr5	114585769	114586129
chr5	114859447	114859629
chr5	118459437	118459802
chr5	120211296	120211632
chr5	120287322	120287588
chr5	120321854	120323024
chr5	120323089	120323335
chr5	120398004	120398600
chr5	120424064	120424487
chr5	120425713	120426045
chr5	120437051	120437587
chr5	120437638	120438066
chr5	120438985	120439301
chr5	120439409	120440451
chr5	121828394	121828825
chr5	125215720	125216218
chr5	127234783	127235127
chr5	127235184	127235596
chr5	131584258	131585327
chr5	131595760	131596311
chr5	134221704	134222402
chr5	135276580	135277028
chr5	135850983	135851655
chr5	135851940	135852190
chr5	135867673	135868248
chr5	136619973	136620288
chr5	138932390	138932793
chr5	139535673	139536161
chr5	139536272	139536502
chr5	139537291	139537498
chr5	139537552	139538208
chr5	139538463	139538800
chr5	139549674	139549933
chr5	139551273	139551701
chr5	139552023	139552865
chr5	139553710	139554182
chr5	139557701	139558762
chr5	139558899	139559281
chr5	139598537	139599978
chr5	139682874	139683628
chr5	139893007	139893336
chr5	142877363	142877666
chr5	147751377	147752017
chr5	149015152	149015564
chr5	149015692	149015822
chr5	149031079	149031811
chr5	149279111	149279580
chr5	151233354	151234125
chr5	24321594	24322887
chr5	24624334	24624557
chr5	28238124	28238568
chr5	28458400	28459236
chr5	28459370	28459865
chr5	28459950	28460367
chr5	28460477	28461107
chr5	30113722	30114946
chr5	30622638	30623116
chr5	33692612	33692717
chr5	33694502	33696189
chr5	33705059	33705602
chr5	33820565	33820974
chr5	33821384	33821640
chr5	36712284	36713579
chr5	37162928	37163733
chr5	37893895	37894829
chr5	37895325	37895673
chr5	43807839	43808404
chr5	49524357	49525154
chr5	52114328	52116409
chr5	52516047	52516449
chr5	73013511	73014383
chr5	76657337	76658545
chr5	76856974	76858417
chr5	77487754	77488429
chr5	92398062	92398562
chr5	97935075	97935878
chr5	98166767	98169219
chr5	98169358	98169845
chr5	98170233	98170750
chr6	100143627	100144223
chr6	100563512	100564228
chr6	102563983	102564783
chr6	108667569	108668752
chr6	114509370	114509644
chr6	114521462	114521726
chr6	114538130	114539112
chr6	114540577	114540994
chr6	114545837	114546298
chr6	114560039	114560722
chr6	114562543	114563238
chr6	114572758	114573140
chr6	114574752	114575382
chr6	114589397	114590020
chr6	114591995	114592496
chr6	114601626	114602022
chr6	114604317	114604650
chr6	114606772	114607316
chr6	114611525	114611995
chr6	114626344	114627097
chr6	114636431	114636975
chr6	118593199	118594278
chr6	122297442	122298007
chr6	124847266	124847692
chr6	125081395	125082525
chr6	125271553	125271871
chr6	125331062	125331321
chr6	127079818	127080697
chr6	127363271	127363908
chr6	128034213	128035559
chr6	128842870	128843807
chr6	128843859	128844056
chr6	128845297	128845910
chr6	131433539	131434063
chr6	144781372	144781595
chr6	144781651	144781922
chr6	144782003	144782524
chr6	145745981	145747670
chr6	16316316	16317160
chr6	23253446	23254407
chr6	28215364	28215736
chr6	28397538	28398090
chr6	28980228	28980897
chr6	28981352	28981735
chr6	29169745	29170802
chr6	29170883	29171634
chr6	29198635	29199003
chr6	30616531	30617402
chr6	34995160	34995779
chr6	38926239	38926455
chr6	39870572	39870854
chr6	39870942	39871112
chr6	39871350	39873771
chr6	47762932	47764038
chr6	47771822	47772603
chr6	51168160	51168443
chr6	51168621	51169159
chr6	51170999	51171300
chr6	51172511	51173275
chr6	51173360	51173711
chr6	51173826	51174120
chr6	51612359	51613152
chr6	56569067	56569303
chr6	6005760	6006103
chr6	72216662	72217418
chr6	83268027	83268582
chr6	83866899	83867686
chr6	84587325	84588366
chr6	84588590	84588805
chr6	85154006	85154422
chr6	85154867	85155609
chr6	88123487	88124285
chr6	89008494	89008782
chr6	89008889	89009224
chr6	91281080	91281562
chr6	91284095	91284259
chr6	91284700	91285793
chr6	91286648	91286989
chr6	91609893	91610121
chr6	91842898	91844060
chr6	95698521	95698902
chr7	102512736	102513561
chr7	112743605	112744076
chr7	114817275	114817909
chr7	120830687	120831532
chr7	120834902	120835249
chr7	120835401	120836221
chr7	127363430	127364114
chr7	130258677	130258874
chr7	130327877	130328660
chr7	130369372	130369602
chr7	13043747	13044778
chr7	140057697	140058456
chr7	140060706	140062075
chr7	140062179	140062793
chr7	141092117	141092682
chr7	142283962	142284564
chr7	142284698	142284935
chr7	143153860	143154956
chr7	143466315	143466662
chr7	143756943	143757409
chr7	143977667	143979558
chr7	144790329	144790537
chr7	16949963	16950576
chr7	18873302	18873709
chr7	18892211	18893383
chr7	18893489	18894118
chr7	18957593	18958897
chr7	19319913	19320371
chr7	19327122	19327561
chr7	19369948	19370415
chr7	19473817	19474692
chr7	24593701	24595414
chr7	24949850	24950708
chr7	24953891	24954238
chr7	24955058	24955258
chr7	25178274	25180268
chr7	25181232	25181796
chr7	29000945	29001719
chr7	29071352	29072011
chr7	29108881	29109628
chr7	30717307	30717956
chr7	31097647	31097997
chr7	35686538	35686997
chr7	37357792	37358052
chr7	39544172	39544656
chr7	44351279	44353516
chr7	44427559	44430234
chr7	4509870	4510247
chr7	4835773	4837263
chr7	49121354	49121631
chr7	63755630	63755994
chr7	65527059	65527949
chr7	70281159	70281637
chr7	70281940	70282339
chr7	70282433	70282873
chr7	70287075	70287437
chr7	70287497	70287775
chr7	70288253	70288524
chr7	70325212	70326080
chr7	70330230	70330503
chr7	70330704	70332385
chr7	70344050	70344251
chr7	70345916	70346520
chr7	70346862	70347443
chr7	70347741	70348601
chr7	70350001	70350507
chr7	70350737	70351570
chr7	71383682	71383821
chr7	73243704	73244066
chr7	73418596	73419043
chr7	75880682	75881060
chr7	78882365	78882704
chr7	78990227	78990717
chr7	79531653	79531876
chr7	79535327	79536845
chr7	79543159	79544070
chr7	79547048	79547457
chr7	79578791	79579291
chr7	79591582	79592807
chr7	79721297	79722103
chr7	80586987	80587430
chr7	83037093	83037506
chr7	88129913	88131031
chr7	89856472	89856919
chr7	90887285	90887699
chr7	91261774	91262903
chr7	98341418	98341788
chr7	98770054	98771075
chr8	108695846	108696999
chr8	108699221	108699949
chr8	108700095	108700220
chr8	10953808	10954036
chr8	114115971	114116436
chr8	120300380	120301206
chr8	120306894	120307671
chr8	122229762	122231104
chr8	122294147	122294838
chr8	122335947	122337197
chr8	12400791	12402245
chr8	12429723	12429872
chr8	12430070	12430894
chr8	12445824	12446367
chr8	126138867	126139778
chr8	126497616	126498008
chr8	19979788	19980617
chr8	24554483	24554836
chr8	26273407	26273938
chr8	30915937	30916465
chr8	32008405	32009925
chr8	32883403	32884376
chr8	32884451	32885008
chr8	33508096	33508712
chr8	33516943	33517433
chr8	34703208	34703966
chr8	36457442	36458495
chr8	4192757	4193175
chr8	4193282	4193601
chr8	46151421	46152672
chr8	47412327	47414175
chr8	50915184	50917018
chr8	69183645	69184491
chr8	69584655	69585195
chr8	70742847	70744154
chr8	71720170	71720472
chr8	83622201	83622646
chr8	83747831	83748459
chr8	83862866	83863197
chr8	84026533	84026799
chr8	84200020	84200876
chr8	84200938	84201878
chr8	84633964	84634206
chr8	84706897	84708416
chr8	84715882	84716171
chr8	84737541	84738167
chr8	84738351	84739132
chr8	84745319	84745972
chr8	84810957	84811324
chr8	8487733	8488048
chr8	8488505	8489610
chr8	88451521	88451889
chr8	88453742	88455850
chr8	88603481	88603768
chr8	88603915	88604460
chr8	88627150	88628037
chr8	92363954	92364967
chr8	92366807	92367095
chr8	92761726	92761896
chr8	92762226	92762482
chr8	95001708	95002013
chr8	95677777	95678826
chr9	102544799	102545355
chr9	106417999	106418753
chr9	107377703	107378488
chr9	107526181	107527661
chr9	108452144	108452981
chr9	110732507	110733051
chr9	110781176	110782377
chr9	114977579	114979281
chr9	115456690	115457034
chr9	117872035	117873131
chr9	121669313	121670152
chr9	13296179	13296971
chr9	13297433	13298667
chr9	16499564	16499967
chr9	16500054	16501282
chr9	16501345	16502745
chr9	16502883	16503269
chr9	21227417	21227684
chr9	23035932	23036576
chr9	27728928	27729348
chr9	28402960	28403685
chr9	28403831	28404551
chr9	29943308	29944101
chr9	32408928	32409968
chr9	32940311	32940579
chr9	32940709	32940829
chr9	35024395	35025610
chr9	35400443	35401356
chr9	36968745	36969100
chr9	37384570	37384907
chr9	37459935	37460098
chr9	37460197	37460886
chr9	43842900	43843752
chr9	43844040	43844345
chr9	43863589	43863931
chr9	43864119	43864406
chr9	43880134	43880363
chr9	46389352	46389652
chr9	46442996	46444136
chr9	46444392	46444608
chr9	48648997	48649813
chr9	48895589	48896448
chr9	50698274	50699560
chr9	56505998	56506972
chr9	56795836	56797284
chr9	56825376	56826116
chr9	56891444	56891776
chr9	58859086	58859722
chr9	60940161	60940717
chr9	61339151	61339597
chr9	63123968	63124478
chr9	65123395	65124203
chr9	65128119	65128930
chr9	65162861	65163617
chr9	67632354	67632908
chr9	67632992	67633543
chr9	67634008	67634423
chr9	69668272	69669233
chr9	69670032	69670400
chr9	69670496	69671076
chr9	74868321	74868628
chr9	77655124	77655700
chr9	91350827	91351693
chr9	91352948	91353177
chr9	91353562	91354388
chr9	91354553	91354900
chr9	91355012	91356160
chr9	91378356	91379152
chr9	91381264	91382128
chr9	91382376	91382751
chr9	91383316	91383875
chr9	91383943	91384589
chr9	91394229	91394375
chrX	101954204	101954589
chrX	102081919	102082137
chrX	103067789	103068075
chrX	11735131	11735685
chrX	12066148	12066789
chrX	12066904	12067628
chrX	12069230	12069957
chrX	12087675	12088090
chrX	12088205	12089250
chrX	12090166	12091394
chrX	12127078	12127335
chrX	12128450	12129088
chrX	12129175	12129687
chrX	12133390	12133815
chrX	12134321	12135710
chrX	12137374	12137486
chrX	12138296	12138673
chrX	12140045	12140690
chrX	12252379	12252884
chrX	12467404	12467767
chrX	12873702	12873946
chrX	140277542	140277940
chrX	140278014	140278501
chrX	140520242	140520588
chrX	140665178	140665704
chrX	152201830	152202329
chrX	162727242	162727785
chrX	166728040	166728281
chrX	48310783	48311042
chrX	48314475	48314990
chrX	48454290	48454442
chrX	57917510	57918067
chrX	57921956	57922171
chrX	58019238	58019626
chrX	99198946	99199525
chrX	99216578	99216829
chrX	99285646	99286011
chrX	99455646	99455861
chrX	99456317	99456738
chrX	99521820	99522238
chrX	99522322	99523177
chrX	99567738	99568144
chrX	99593967	99594354
chrX	99853150	99853831

## Sheet: poised_novo_hg19
chr1	840022	840403
chr1	5285611	5286440
chr1	7812981	7813248
chr1	9256643	9256815
chr1	9555369	9555589
chr1	9686989	9687374
chr1	10853770	10854327
chr1	10855413	10855654
chr1	10856549	10857022
chr1	11018550	11019118
chr1	14050498	14050789
chr1	15058458	15058630
chr1	15059632	15060439
chr1	15599189	15599388
chr1	15710763	15711420
chr1	17445924	17446498
chr1	18884350	18884584
chr1	18884634	18884929
chr1	18968758	18969291
chr1	18969759	18970258
chr1	18972114	18972793
chr1	18981718	18982040
chr1	20106689	20106893
chr1	20732429	20732973
chr1	20737666	20737886
chr1	21517276	21517560
chr1	21974530	21974877
chr1	22647188	22647519
chr1	22935814	22936268
chr1	23543848	23544020
chr1	23721345	23722131
chr1	23730504	23730844
chr1	25260761	25260970
chr1	33338184	33338572
chr1	33647698	33647870
chr1	33648043	33648299
chr1	35351360	35351636
chr1	35395924	35396133
chr1	38098756	38098944
chr1	38687927	38688099
chr1	39066091	39066486
chr1	39073965	39074256
chr1	39269605	39269972
chr1	39283434	39284059
chr1	40160622	40160808
chr1	40166991	40167599
chr1	40176340	40176766
chr1	40177593	40178089
chr1	40264889	40265061
chr1	40780965	40781282
chr1	42289097	42289663
chr1	44783961	44784396
chr1	44973126	44973699
chr1	46932372	46932561
chr1	47696198	47696725
chr1	47698122	47698320
chr1	48176008	48176450
chr1	48178291	48178482
chr1	48413865	48414240
chr1	48470967	48471607
chr1	50798798	50799010
chr1	53935835	53936209
chr1	54059755	54059931
chr1	54940185	54940806
chr1	54941109	54941310
chr1	56184523	56184931
chr1	56901369	56901819
chr1	56902647	56903227
chr1	56918937	56919452
chr1	57667809	57668241
chr1	57670602	57671065
chr1	57671651	57671933
chr1	57672027	57672199
chr1	57823185	57823579
chr1	57916592	57917069
chr1	58716089	58716419
chr1	59280256	59280505
chr1	59609560	59609932
chr1	60392457	60392629
chr1	60442468	60442640
chr1	61435806	61436113
chr1	61508594	61509068
chr1	61523979	61524331
chr1	61763242	61763414
chr1	61766564	61766808
chr1	61818558	61819089
chr1	61942971	61943419
chr1	61948155	61948327
chr1	62524408	62525161
chr1	62744695	62745180
chr1	62751588	62751858
chr1	62752324	62752864
chr1	62942447	62942937
chr1	63655180	63655921
chr1	63664715	63665159
chr1	63665370	63665543
chr1	64527050	64527455
chr1	64982651	64982823
chr1	64984369	64985029
chr1	65744551	65744723
chr1	65744775	65745160
chr1	65910015	65910250
chr1	66469363	66469837
chr1	67807709	67808408
chr1	67924337	67925246
chr1	67966126	67966421
chr1	67981416	67981757
chr1	68209077	68209308
chr1	68699045	68699282
chr1	68742024	68742699
chr1	68744010	68744247
chr1	68759593	68760189
chr1	68786943	68787115
chr1	69542901	69543719
chr1	69709836	69710329
chr1	71927901	71928434
chr1	75140348	75140567
chr1	75549033	75549333
chr1	77048718	77049402
chr1	84493058	84493460
chr1	84737355	84737898
chr1	84738109	84738299
chr1	85360594	85360855
chr1	85514302	85514535
chr1	85515747	85515978
chr1	86622624	86622837
chr1	88149982	88150194
chr1	88151206	88151821
chr1	90274239	90274763
chr1	91027269	91027935
chr1	91193324	91193565
chr1	91193606	91193871
chr1	91274695	91274883
chr1	92083085	92083359
chr1	92951350	92951525
chr1	94527079	94527331
chr1	94534834	94535300
chr1	94579491	94579743
chr1	94703151	94703441
chr1	94725341	94725588
chr1	94792878	94793352
chr1	94801585	94801769
chr1	96929781	96930082
chr1	96939272	96939444
chr1	96939521	96939716
chr1	96940874	96941395
chr1	96948384	96948566
chr1	97046465	97046889
chr1	98924186	98924489
chr1	100927821	100928247
chr1	100929453	100929625
chr1	102179263	102179780
chr1	105031130	105031616
chr1	108409968	108410512
chr1	110502528	110503410
chr1	113286754	113287157
chr1	116107006	116107245
chr1	117889001	117889819
chr1	118301426	118301688
chr1	119502651	119503261
chr1	119526905	119527255
chr1	119531089	119531281
chr1	119716440	119716814
chr1	120587267	120587802
chr1	120634155	120634387
chr1	120678508	120678745
chr1	120678921	120679118
chr1	144689781	144690136
chr1	144965100	144965666
chr1	145128095	145128267
chr1	145140372	145140857
chr1	146068891	146069256
chr1	146384164	146384346
chr1	147059262	147059772
chr1	147610807	147611068
chr1	148356990	148357315
chr1	149711686	149712216
chr1	152016219	152016801
chr1	153376606	153377168
chr1	154732965	154733185
chr1	154842625	154842986
chr1	155605399	155605576
chr1	156400187	156400522
chr1	156408874	156409094
chr1	156409859	156410039
chr1	156415577	156415856
chr1	157838422	157838651
chr1	160696449	160696669
chr1	161397671	161397887
chr1	161409974	161410235
chr1	161410528	161410873
chr1	161411147	161411660
chr1	161412901	161413450
chr1	161416727	161417540
chr1	161418526	161419080
chr1	161420214	161420777
chr1	161424139	161424994
chr1	161425921	161426303
chr1	161427602	161428120
chr1	161431515	161432398
chr1	161432671	161433052
chr1	161433343	161433761
chr1	161434997	161435522
chr1	161438890	161439775
chr1	161440093	161440408
chr1	161440709	161441246
chr1	162061637	162062325
chr1	163369671	163370325
chr1	164267416	164267598
chr1	165320013	165320541
chr1	165530385	165530586
chr1	165555613	165555895
chr1	166136191	166136365
chr1	166352318	166352797
chr1	167411422	167411620
chr1	167427584	167427809
chr1	167739608	167739824
chr1	168357235	168357417
chr1	170472590	170473247
chr1	172247561	172248176
chr1	172329554	172329997
chr1	173133802	173134316
chr1	175546167	175546348
chr1	175766742	175767121
chr1	175834303	175834937
chr1	175873072	175873251
chr1	175887438	175888245
chr1	175891393	175891920
chr1	177013624	177013992
chr1	177034634	177034978
chr1	177037173	177037345
chr1	178030167	178030632
chr1	179757362	179757814
chr1	181552717	181552984
chr1	182631668	182632084
chr1	182636029	182636369
chr1	182669211	182669420
chr1	184633192	184633395
chr1	184852160	184852341
chr1	185370244	185370578
chr1	185500915	185501490
chr1	185507427	185508043
chr1	185669015	185669389
chr1	187016475	187016876
chr1	188718372	188718820
chr1	188720624	188721347
chr1	193572086	193572299
chr1	193710235	193710769
chr1	194262216	194262456
chr1	194264877	194265049
chr1	197898019	197898249
chr1	200050513	200050956
chr1	201278744	201278945
chr1	202612991	202613168
chr1	202678303	202678802
chr1	202679441	202679882
chr1	202681122	202681457
chr1	203488351	203489012
chr1	204543486	204543913
chr1	204620881	204621451
chr1	204654700	204654888
chr1	204679219	204680322
chr1	204684093	204684550
chr1	204732815	204733340
chr1	204776154	204776695
chr1	205327389	205328026
chr1	205366254	205366475
chr1	207158509	207158886
chr1	208132794	208133006
chr1	208257019	208257191
chr1	208417651	208417964
chr1	208430694	208430866
chr1	208954741	208955480
chr1	209588169	209588553
chr1	210465867	210466114
chr1	210484458	210484750
chr1	210546969	210548055
chr1	211589503	211589827
chr1	212872539	212872935
chr1	213405189	213405718
chr1	213843486	213844270
chr1	214200366	214200799
chr1	214204674	214205040
chr1	214397932	214398149
chr1	214489777	214490450
chr1	214490560	214491077
chr1	214687271	214687689
chr1	216314403	216314952
chr1	216771747	216772117
chr1	216773923	216774463
chr1	216774620	216774821
chr1	216913532	216914149
chr1	217262194	217262478
chr1	217262810	217263431
chr1	217542932	217543374
chr1	217555113	217555423
chr1	218329943	218330377
chr1	218667797	218668284
chr1	220012923	220013262
chr1	220906553	220906756
chr1	221401940	221402305
chr1	221888618	221889327
chr1	221915595	221915974
chr1	221916510	221916961
chr1	223307472	223307720
chr1	226867692	226868291
chr1	227669265	227669552
chr1	227730513	227730726
chr1	228717457	228717738
chr1	228721448	228721786
chr1	228728552	228728734
chr1	228731198	228731427
chr1	228731713	228731933
chr1	229250771	229251002
chr1	229373180	229373512
chr1	229548139	229548500
chr1	231347120	231347493
chr1	231348028	231348317
chr1	232019316	232019537
chr1	232246267	232246901
chr1	232361940	232362527
chr1	232388435	232388987
chr1	232603826	232604360
chr1	232765752	232766099
chr1	234141295	234141555
chr1	234879688	234880238
chr1	235105681	235106026
chr1	236083371	236083829
chr1	236228332	236228921
chr1	236445368	236445615
chr1	238362615	238362983
chr1	238995486	238995745
chr1	240702985	240703402
chr1	241133430	241134071
chr1	241520537	241520762
chr1	242342118	242342722
chr1	242373536	242374090
chr1	242374781	242374969
chr1	242375709	242376014
chr1	243053463	243054024
chr1	244110200	244110723
chr1	244324416	244324856
chr1	245398033	245398475
chr1	245419777	245420339
chr1	246229866	246230354
chr1	247811072	247811674
chr10	122386	122589
chr10	553078	553520
chr10	2499007	2499488
chr10	6150499	6151197
chr10	7465384	7465900
chr10	8882426	8882748
chr10	13932563	13932839
chr10	15514836	15515515
chr10	16197751	16198292
chr10	16909578	16909912
chr10	17495520	17495860
chr10	20504652	20505173
chr10	21367670	21367939
chr10	21761983	21762711
chr10	22569036	22569471
chr10	22623164	22623582
chr10	22802642	22802976
chr10	23099452	23100180
chr10	23570059	23570552
chr10	23960853	23961062
chr10	25357151	25357888
chr10	25369899	25370240
chr10	26055353	26056027
chr10	29228263	29228684
chr10	30020629	30020987
chr10	30345710	30345950
chr10	30885906	30886466
chr10	31325042	31325653
chr10	33626311	33626490
chr10	33842888	33843243
chr10	35980734	35981291
chr10	36262759	36263320
chr10	36476606	36477290
chr10	37706812	37707029
chr10	38774397	38774574
chr10	38794892	38795069
chr10	38872037	38872279
chr10	42357934	42358106
chr10	42358711	42358929
chr10	42359015	42359586
chr10	42360012	42360245
chr10	42360691	42361003
chr10	42361303	42361581
chr10	42365044	42365287
chr10	42366282	42366458
chr10	42368022	42368195
chr10	42369095	42369369
chr10	42370357	42370581
chr10	42371187	42371396
chr10	42372751	42372923
chr10	42374113	42374365
chr10	42374702	42374965
chr10	42377053	42377290
chr10	42377346	42377518
chr10	42380776	42380951
chr10	44249983	44250427
chr10	47767959	47768432
chr10	49864326	49864594
chr10	49866352	49866541
chr10	50451215	50451511
chr10	50605499	50605671
chr10	50606075	50606383
chr10	50616534	50616807
chr10	50869360	50869868
chr10	50897952	50898634
chr10	51488859	51489043
chr10	53617110	53617620
chr10	54663265	54663747
chr10	54683148	54683808
chr10	58902863	58903353
chr10	60723231	60724069
chr10	60727235	60727932
chr10	61122169	61122477
chr10	61122782	61123013
chr10	62149322	62149762
chr10	62149982	62150213
chr10	62179020	62179303
chr10	63354182	63354567
chr10	63605842	63606014
chr10	63798472	63798644
chr10	64186414	64186736
chr10	64386206	64386390
chr10	65472846	65473656
chr10	65845800	65846369
chr10	65873546	65873902
chr10	65876480	65876888
chr10	67032757	67033383
chr10	70010994	70011387
chr10	71801424	71802116
chr10	72202058	72202655
chr10	72214915	72215556
chr10	73256736	73256911
chr10	73391284	73391584
chr10	77210367	77210539
chr10	77210823	77211074
chr10	77221395	77221979
chr10	77297844	77298514
chr10	77356964	77357138
chr10	77990622	77991558
chr10	78841615	78841801
chr10	78842543	78843029
chr10	80310947	80311341
chr10	80635084	80635639
chr10	80673200	80673921
chr10	80996151	80996510
chr10	80999269	80999485
chr10	81000094	81000399
chr10	81204382	81204566
chr10	82653879	82654668
chr10	85519845	85520219
chr10	85684860	85685384
chr10	85716893	85717282
chr10	86363888	86364070
chr10	87252318	87253056
chr10	88136969	88137230
chr10	88159660	88159937
chr10	88294693	88294865
chr10	91771143	91771408
chr10	92079125	92079765
chr10	92685192	92685861
chr10	92690184	92690401
chr10	94002914	94003523
chr10	95575929	95576298
chr10	95601610	95602170
chr10	95609214	95609920
chr10	96122618	96122981
chr10	98956083	98956446
chr10	99790255	99790713
chr10	100991818	100992017
chr10	100992576	100992771
chr10	101769466	101769838
chr10	102322868	102323097
chr10	102402025	102402556
chr10	102586847	102587030
chr10	102802848	102803060
chr10	102809664	102810205
chr10	102973417	102973812
chr10	103045380	103045833
chr10	103070961	103071141
chr10	104086737	104086909
chr10	104102171	104102666
chr10	104106982	104107201
chr10	104325551	104325976
chr10	106527226	106527438
chr10	108294961	108295370
chr10	108924273	108924552
chr10	110357715	110358547
chr10	111923282	111923541
chr10	111928547	111929393
chr10	111933965	111934401
chr10	112427576	112428239
chr10	112896551	112897276
chr10	113129763	113130331
chr10	114646307	114646698
chr10	115325244	115325468
chr10	115373972	115374308
chr10	115376396	115376627
chr10	115581279	115581574
chr10	116163393	116163565
chr10	116297893	116298693
chr10	116677490	116678001
chr10	116678062	116678285
chr10	117755480	117756059
chr10	118032365	118032557
chr10	118032802	118033216
chr10	118854346	118854897
chr10	118976185	118976539
chr10	119494133	119494336
chr10	119963754	119964220
chr10	120005688	120005955
chr10	120006322	120006833
chr10	120025673	120026238
chr10	121239153	121239522
chr10	121303564	121303881
chr10	122315321	122316106
chr10	122404179	122404568
chr10	124779304	124779579
chr10	124779617	124779823
chr10	125672339	125672529
chr10	126074985	126075261
chr10	126111965	126112164
chr10	126428239	126428455
chr10	126432870	126433079
chr10	127812123	127812620
chr10	128994927	128995213
chr10	130375183	130375590
chr10	131763190	131763362
chr10	131765143	131765352
chr10	131765415	131765788
chr10	133185346	133185614
chr10	133558292	133558604
chr10	133558664	133558836
chr10	133850911	133851159
chr10	134844413	134844592
chr11	518647	519042
chr11	2218469	2218647
chr11	2234771	2235191
chr11	2739947	2740712
chr11	2742332	2742774
chr11	8304563	8305360
chr11	9253295	9253727
chr11	11086870	11087275
chr11	11642112	11642284
chr11	11643469	11643707
chr11	11650225	11650761
chr11	12609223	12609595
chr11	12706143	12706467
chr11	12709345	12709820
chr11	13794136	13794311
chr11	14916594	14916912
chr11	15386852	15387049
chr11	15732953	15733319
chr11	15751633	15752289
chr11	15866754	15866984
chr11	16424367	16425127
chr11	16526979	16527411
chr11	16629284	16629679
chr11	16632364	16632632
chr11	16635373	16635559
chr11	16918940	16919487
chr11	17497937	17498219
chr11	17822709	17823074
chr11	19974783	19975360
chr11	19975522	19975825
chr11	20021917	20022604
chr11	20269004	20269228
chr11	20269390	20269724
chr11	20544063	20544517
chr11	20902792	20903292
chr11	20934518	20935462
chr11	24691320	24691492
chr11	26544483	26545294
chr11	27761954	27762577
chr11	27817790	27818200
chr11	27955579	27955766
chr11	28991384	28991630
chr11	30046884	30047558
chr11	30567737	30568365
chr11	30770776	30771328
chr11	32355250	32355422
chr11	33199468	33199906
chr11	33824191	33824587
chr11	35351928	35352559
chr11	35547100	35547317
chr11	35565016	35565325
chr11	35843452	35843682
chr11	36740019	36740191
chr11	36768688	36768921
chr11	40225246	40225488
chr11	40225561	40225926
chr11	40226033	40226212
chr11	40268589	40269026
chr11	40315415	40315688
chr11	42617477	42618013
chr11	44330959	44331131
chr11	44331619	44331912
chr11	44332016	44332237
chr11	44356128	44356600
chr11	44356702	44356874
chr11	44775375	44776002
chr11	44776828	44777364
chr11	44782718	44783079
chr11	44795674	44796126
chr11	44796958	44797293
chr11	45838142	45838585
chr11	46259406	46259609
chr11	46260670	46261089
chr11	46940669	46940910
chr11	55824058	55824230
chr11	58420404	58420619
chr11	60774968	60775232
chr11	60778518	60778736
chr11	62313135	62313596
chr11	62692816	62693368
chr11	63378155	63378651
chr11	66725420	66725650
chr11	66725702	66726481
chr11	67725604	67725786
chr11	68606720	68606992
chr11	68607200	68607775
chr11	68611378	68611678
chr11	69336198	69336717
chr11	69704257	69704704
chr11	69707449	69707760
chr11	69845774	69846185
chr11	69846398	69846674
chr11	72306076	72306729
chr11	72348254	72348450
chr11	72723400	72724017
chr11	73042358	73042762
chr11	73043573	73043992
chr11	73339991	73340490
chr11	75374484	75375297
chr11	75378365	75378605
chr11	75877380	75877684
chr11	75919962	75920172
chr11	76757156	76757365
chr11	78110208	78110479
chr11	78640271	78641082
chr11	78672260	78672465
chr11	79151836	79152147
chr11	79389946	79390525
chr11	80031204	80031741
chr11	81359345	81359529
chr11	83470260	83470803
chr11	84148595	84148818
chr11	84633126	84634118
chr11	85904552	85904949
chr11	85913666	85914211
chr11	86382882	86383054
chr11	86794060	86794565
chr11	87204478	87204976
chr11	87206047	87206233
chr11	88798795	88799117
chr11	92283441	92284118
chr11	94473669	94473845
chr11	96478980	96479636
chr11	97507748	97508153
chr11	99293916	99294398
chr11	99796670	99797091
chr11	100849273	100849556
chr11	106888285	106888528
chr11	106888630	106888888
chr11	107476959	107477162
chr11	107729484	107729664
chr11	109001507	109002091
chr11	109257349	109257663
chr11	109261552	109261834
chr11	112160716	112160982
chr11	112279431	112279643
chr11	112693025	112694136
chr11	112696424	112697205
chr11	112793367	112793943
chr11	112958546	112958817
chr11	113499515	113500241
chr11	113906814	113907216
chr11	114103099	114103888
chr11	114645529	114645701
chr11	114703399	114703985
chr11	115279991	115280255
chr11	115347018	115347449
chr11	115846085	115846748
chr11	115977891	115978337
chr11	116320897	116321327
chr11	116372236	116372408
chr11	116451120	116451374
chr11	116451554	116451989
chr11	117541496	117542131
chr11	117590957	117591158
chr11	117665879	117666056
chr11	118016274	118016447
chr11	118081712	118082160
chr11	118082973	118083145
chr11	120051231	120051847
chr11	120068277	120068622
chr11	120516226	120516989
chr11	121107070	121107833
chr11	121593149	121593430
chr11	121799704	121799950
chr11	121909452	121909624
chr11	122124175	122124516
chr11	122177799	122178240
chr11	122198105	122198632
chr11	122198695	122198867
chr11	122311203	122311811
chr11	123278407	123278602
chr11	123278691	123278881
chr11	124038648	124038933
chr11	124707674	124707879
chr11	124713086	124713311
chr11	124994137	124994458
chr11	125011594	125012103
chr11	125016148	125016842
chr11	125803147	125803343
chr11	126686479	126686905
chr11	127262428	127262927
chr11	128418854	128419056
chr11	128463111	128463633
chr11	128479867	128480070
chr11	128579269	128579681
chr11	128603481	128603980
chr11	130786229	130786532
chr11	132812670	132813120
chr11	133098582	133099274
chr11	133380180	133380521
chr11	133400354	133400774
chr11	133401394	133401682
chr11	133582206	133582606
chr11	133996237	133996438
chr12	1699734	1700117
chr12	2144068	2144319
chr12	3886402	3886613
chr12	4053797	4054238
chr12	5646205	5646440
chr12	5965892	5966327
chr12	8171511	8171902
chr12	8543018	8543430
chr12	8549221	8549579
chr12	8551522	8551959
chr12	10826789	10827092
chr12	11653411	11653910
chr12	12829440	12830020
chr12	13880403	13881314
chr12	13898316	13898833
chr12	13902190	13902835
chr12	13952280	13953133
chr12	14094120	14094621
chr12	14094755	14094983
chr12	14436357	14437227
chr12	15942253	15942488
chr12	16603366	16603718
chr12	16760068	16760243
chr12	16762401	16762622
chr12	16763531	16764433
chr12	18221276	18221816
chr12	24102658	24102859
chr12	24167963	24168383
chr12	24286215	24286759
chr12	26040253	26040425
chr12	29021434	29021737
chr12	29025822	29026001
chr12	29744135	29744960
chr12	31885768	31886557
chr12	32193200	32193442
chr12	32292737	32293239
chr12	33592654	33592950
chr12	33740669	33741436
chr12	39805943	39806525
chr12	42313014	42313753
chr12	42327048	42327895
chr12	42904598	42905095
chr12	42997254	42997481
chr12	43196843	43197146
chr12	43379304	43379748
chr12	44822544	44823141
chr12	45827100	45827661
chr12	48396721	48397055
chr12	48415446	48416095
chr12	48673420	48673828
chr12	51663428	51663913
chr12	51664021	51664317
chr12	53738966	53739181
chr12	54089200	54089401
chr12	54609830	54610317
chr12	54610768	54610962
chr12	54611522	54611910
chr12	54990303	54990475
chr12	55319918	55320406
chr12	55437850	55438034
chr12	55438163	55438351
chr12	59254680	59255026
chr12	59276529	59276953
chr12	61898208	61898643
chr12	61915023	61915309
chr12	62498690	62498932
chr12	62500255	62500761
chr12	63023148	63023564
chr12	63025480	63026051
chr12	65515243	65515457
chr12	65904314	65904871
chr12	66122870	66123141
chr12	66455537	66456167
chr12	67198528	67198838
chr12	68024573	68025193
chr12	69401126	69401781
chr12	70288563	70288994
chr12	75214107	75214453
chr12	76113567	76113959
chr12	76114561	76115089
chr12	76116465	76116795
chr12	76276180	76276548
chr12	77361042	77361214
chr12	77718510	77718730
chr12	78038829	78039395
chr12	78039939	78040309
chr12	78969189	78969374
chr12	79045562	79045978
chr12	81286604	81286897
chr12	81601064	81601354
chr12	81602306	81602708
chr12	81603445	81604063
chr12	82152163	82153641
chr12	83252428	83252681
chr12	85199181	85199614
chr12	87310838	87311354
chr12	89345635	89346188
chr12	89351804	89352528
chr12	89638891	89639343
chr12	89641152	89641881
chr12	90257812	90258247
chr12	90277699	90278190
chr12	90732094	90732562
chr12	91377966	91378323
chr12	93985428	93985630
chr12	94218343	94218794
chr12	94558982	94559267
chr12	94563227	94563714
chr12	94564932	94565128
chr12	95134877	95135198
chr12	96350663	96350839
chr12	97520873	97521260
chr12	97706456	97707051
chr12	99420350	99420642
chr12	103965195	103965448
chr12	104808112	104808824
chr12	104934714	104935121
chr12	106648561	106648815
chr12	109748155	109748327
chr12	110117506	110118152
chr12	113028022	113028570
chr12	113039964	113040452
chr12	113054423	113055040
chr12	113102434	113102606
chr12	113215293	113215997
chr12	113259886	113260349
chr12	113285748	113286083
chr12	113772739	113772911
chr12	113920165	113920564
chr12	115076716	115077278
chr12	115087390	115087797
chr12	115120838	115121010
chr12	115121901	115122528
chr12	115123161	115123342
chr12	115136327	115136741
chr12	115149228	115149680
chr12	115887945	115888256
chr12	115889747	115889964
chr12	115890543	115890897
chr12	115942431	115942626
chr12	115945650	115946306
chr12	115949784	115950175
chr12	116955439	116955872
chr12	116956551	116956728
chr12	117313986	117314215
chr12	119207669	119207946
chr12	121972660	121973215
chr12	123380419	123381036
chr12	123886470	123886968
chr12	126257525	126257939
chr12	126592756	126592993
chr12	127268776	127268965
chr12	128652823	128653018
chr12	128822027	128822612
chr12	128823837	128824021
chr12	130529519	130530112
chr12	130621614	130622098
chr12	130697115	130697376
chr12	130704929	130705325
chr12	131200800	131201010
chr12	133481364	133481536
chr13	20701938	20702182
chr13	20737547	20737871
chr13	20936174	20936460
chr13	21098812	21099398
chr13	22943968	22944422
chr13	23388515	23388753
chr13	24173516	24174195
chr13	24614853	24615401
chr13	26245511	26246206
chr13	26760644	26760874
chr13	28380911	28381083
chr13	28624140	28624750
chr13	28674490	28674701
chr13	29293047	29293253
chr13	31247899	31248432
chr13	31437208	31437606
chr13	35351153	35351671
chr13	35474321	35474986
chr13	38785161	38785468
chr13	39701033	39701535
chr13	39704481	39704826
chr13	39719083	39719286
chr13	39848257	39848454
chr13	39903140	39903770
chr13	39959535	39960100
chr13	39984226	39984458
chr13	39991335	39991679
chr13	39991853	39992227
chr13	39992736	39992927
chr13	40064037	40064727
chr13	40067977	40068668
chr13	40176672	40176986
chr13	40891683	40892429
chr13	42744176	42744625
chr13	43628871	43629331
chr13	43715024	43715631
chr13	44880127	44880463
chr13	46448044	46448446
chr13	47686245	47686817
chr13	49305178	49305594
chr13	49449362	49449655
chr13	49450425	49450992
chr13	49986810	49987221
chr13	50715246	50715502
chr13	51467602	51468119
chr13	53454196	53454983
chr13	53775276	53775662
chr13	53850207	53850819
chr13	53917288	53917930
chr13	54515618	54516062
chr13	58298630	58298939
chr13	58313242	58313609
chr13	60162244	60163203
chr13	60367076	60367788
chr13	61203263	61203672
chr13	61221714	61222043
chr13	64115466	64115800
chr13	66156230	66156421
chr13	70965805	70966238
chr13	70968148	70968667
chr13	71204298	71204713
chr13	72259108	72259641
chr13	72443443	72443679
chr13	72636628	72637304
chr13	73649596	73650132
chr13	75149472	75149695
chr13	80540577	80541141
chr13	81456354	81456796
chr13	81458225	81458397
chr13	81714599	81715303
chr13	82561314	82561714
chr13	82561793	82562385
chr13	82564718	82565246
chr13	83171867	83172332
chr13	83320329	83320545
chr13	83473826	83474310
chr13	83474700	83474992
chr13	84599919	84600437
chr13	87533589	87534006
chr13	87534304	87534798
chr13	87780226	87780669
chr13	87783892	87784257
chr13	89113479	89114201
chr13	91869510	91870014
chr13	94792427	94792703
chr13	94996363	94996963
chr13	94997842	94998078
chr13	95648628	95649438
chr13	95655331	95656111
chr13	95806313	95806746
chr13	96947346	96948251
chr13	97652506	97653020
chr13	97793834	97794011
chr13	99773032	99773204
chr13	99837877	99838191
chr13	106469206	106469757
chr13	107441369	107441678
chr13	107844643	107845092
chr13	109568023	109568530
chr13	110198204	110198397
chr13	112184217	112184882
chr13	112285315	112285536
chr13	112286786	112287273
chr13	112310723	112310895
chr13	112330352	112330801
chr13	112733445	112733897
chr13	113097857	113098031
chr14	21093368	21093770
chr14	21121076	21121535
chr14	21122630	21123068
chr14	21125650	21125869
chr14	21131323	21131519
chr14	21323869	21324115
chr14	21325969	21326188
chr14	21341798	21342280
chr14	23182703	23182876
chr14	25521431	25521840
chr14	26076514	26076721
chr14	26557382	26557884
chr14	27411408	27411686
chr14	29923539	29923973
chr14	30394748	30394924
chr14	30410554	30410929
chr14	33603396	33603704
chr14	34261907	34262251
chr14	34767049	34767352
chr14	34768730	34768984
chr14	36478802	36479217
chr14	36738214	36738398
chr14	36738520	36739198
chr14	36740463	36740717
chr14	36910228	36910400
chr14	36974037	36974491
chr14	41871317	41871489
chr14	42805076	42805518
chr14	43123891	43124416
chr14	45763972	45764245
chr14	45764471	45764717
chr14	45870007	45870588
chr14	46791349	46791746
chr14	52718460	52718799
chr14	54208503	54209442
chr14	54396762	54396934
chr14	54445860	54446100
chr14	54446844	54447290
chr14	54449045	54449736
chr14	54804004	54804343
chr14	54805582	54805760
chr14	54806443	54806755
chr14	54828647	54829347
chr14	56424507	56425177
chr14	56991930	56992143
chr14	57200095	57200610
chr14	57313584	57314491
chr14	57353975	57354147
chr14	57361075	57362150
chr14	57363615	57364177
chr14	57371944	57372418
chr14	57533614	57534034
chr14	57628612	57629012
chr14	58181205	58181777
chr14	58332270	58332442
chr14	58618800	58619286
chr14	59235502	59236276
chr14	60337232	60337489
chr14	60769951	60770155
chr14	60770204	60770376
chr14	60952708	60952970
chr14	61083274	61083562
chr14	61085716	61085972
chr14	61655065	61655252
chr14	61655688	61656028
chr14	61721773	61722296
chr14	63129696	63130221
chr14	63247849	63248628
chr14	63512577	63513655
chr14	63514101	63514443
chr14	65613163	65613337
chr14	65613392	65613594
chr14	65973779	65973970
chr14	66826070	66826242
chr14	68839175	68839361
chr14	68868088	68868319
chr14	70193770	70194040
chr14	72147843	72148155
chr14	73270851	73271469
chr14	73361323	73361683
chr14	73689689	73689987
chr14	74238383	74238989
chr14	75079401	75079573
chr14	76734314	76734575
chr14	76819254	76819507
chr14	79451875	79452610
chr14	79557646	79558275
chr14	79799208	79799745
chr14	80459196	80459484
chr14	80930806	80931414
chr14	82027578	82027750
chr14	82148388	82148880
chr14	87616211	87616775
chr14	87636475	87637044
chr14	87652911	87653542
chr14	87726795	87727257
chr14	89258815	89259136
chr14	89259229	89259475
chr14	90377737	90378237
chr14	91719753	91719935
chr14	92036355	92036821
chr14	92719756	92720256
chr14	93153195	93153671
chr14	94154361	94155121
chr14	95247252	95247781
chr14	95370668	95371353
chr14	95827815	95828096
chr14	97684804	97684976
chr14	97845314	97845916
chr14	97848921	97849093
chr14	99465991	99466218
chr14	100339054	100339737
chr14	101689261	101689840
chr14	101923519	101923779
chr14	102151582	102151817
chr14	102154712	102154896
chr14	103673602	103673851
chr14	103673950	103674164
chr14	105071096	105071323
chr14	105661907	105662439
chr14	105662644	105663315
chr15	22919413	22919967
chr15	23748936	23749755
chr15	25016930	25017113
chr15	25017440	25018445
chr15	25888177	25888806
chr15	25889435	25889607
chr15	26377865	26378336
chr15	26379296	26379468
chr15	26446496	26447073
chr15	27083936	27084187
chr15	27420865	27421601
chr15	28648265	28648594
chr15	28753483	28753667
chr15	31684532	31684761
chr15	32611529	32611846
chr15	33191280	33192005
chr15	33760916	33761348
chr15	34127063	34127602
chr15	34730039	34730211
chr15	35475311	35475791
chr15	35478547	35478926
chr15	35481890	35482269
chr15	35482433	35482620
chr15	36382777	36383102
chr15	36524554	36525135
chr15	36563233	36563642
chr15	37170071	37170518
chr15	37199405	37199924
chr15	37387110	37387734
chr15	37388260	37388443
chr15	37392160	37392953
chr15	37393874	37394096
chr15	37396627	37396832
chr15	37401834	37402029
chr15	38857003	38857226
chr15	39000429	39001184
chr15	39822792	39823281
chr15	40799364	40799653
chr15	40803891	40804068
chr15	42372388	42372697
chr15	42372867	42373131
chr15	42670153	42670698
chr15	45670740	45670931
chr15	47697658	47697830
chr15	47698223	47698505
chr15	47700058	47700245
chr15	48034883	48035079
chr15	48035175	48035517
chr15	50011146	50011497
chr15	51397868	51398155
chr15	53077199	53077653
chr15	53078666	53078854
chr15	53090949	53091328
chr15	53488563	53488735
chr15	56007496	56007949
chr15	56013928	56014156
chr15	56033713	56034068
chr15	56285904	56286129
chr15	56757051	56757280
chr15	56757333	56757520
chr15	57065141	57065582
chr15	58342083	58342427
chr15	59841479	59841838
chr15	60660304	60660482
chr15	63099959	63100330
chr15	63782877	63783148
chr15	64260965	64261258
chr15	64722347	64722959
chr15	66360002	66360381
chr15	66546088	66546328
chr15	67325444	67325664
chr15	68177010	68177262
chr15	68299491	68299976
chr15	68851977	68852249
chr15	68852365	68852537
chr15	69167628	69167877
chr15	70200966	70201615
chr15	70202925	70203206
chr15	70877541	70877941
chr15	71377953	71378574
chr15	71678525	71679708
chr15	72611970	72612264
chr15	74515664	74516601
chr15	74595329	74595547
chr15	76116207	76116402
chr15	76116446	76116624
chr15	76603743	76604048
chr15	78041563	78041788
chr15	78591971	78592175
chr15	79352396	79352959
chr15	79383114	79383295
chr15	79665843	79666447
chr15	82355281	82355828
chr15	82737355	82737753
chr15	83113985	83114286
chr15	84034340	84034583
chr15	85498683	85498882
chr15	86441529	86441886
chr15	88369558	88369909
chr15	89974105	89974289
chr15	90525538	90526162
chr15	90526567	90526903
chr15	91124969	91125233
chr15	91126886	91127603
chr15	92382181	92382354
chr15	92383051	92383441
chr15	93198840	93199175
chr15	93258010	93258230
chr15	93363451	93363897
chr15	93365986	93366273
chr15	93679138	93679598
chr15	93732592	93733286
chr15	93784944	93785592
chr15	93870594	93871041
chr15	93874220	93874642
chr15	93874752	93875363
chr15	93905271	93905947
chr15	93909227	93909539
chr15	96453751	96454599
chr15	96596660	96596932
chr15	96597020	96597436
chr15	96723392	96723886
chr15	96887092	96887284
chr15	96900126	96900442
chr15	96906124	96906371
chr15	96906603	96906789
chr15	96909351	96909608
chr15	97243019	97243700
chr15	97246422	97246776
chr15	97602574	97603034
chr15	98198009	98198430
chr15	98800341	98801041
chr15	98835747	98836041
chr15	101513780	101513956
chr15	101587466	101588066
chr15	101965892	101966481
chr16	5263171	5263675
chr16	5289538	5289823
chr16	5975788	5976447
chr16	5978538	5979454
chr16	5983077	5983608
chr16	5984819	5984991
chr16	6911086	6911567
chr16	7814990	7815704
chr16	7816675	7816963
chr16	7917164	7917601
chr16	9077490	9077919
chr16	9084277	9084503
chr16	9620540	9621115
chr16	9621846	9622238
chr16	9915755	9916304
chr16	9920766	9920961
chr16	10277039	10277390
chr16	11676249	11676789
chr16	11730260	11730681
chr16	12183652	12184182
chr16	12185895	12186067
chr16	15871772	15871969
chr16	16742074	16742444
chr16	18721907	18722391
chr16	20758611	20758849
chr16	21233528	21233761
chr16	21233813	21234032
chr16	21289450	21289777
chr16	21298596	21298971
chr16	23160659	23160883
chr16	23290909	23291555
chr16	23798153	23798977
chr16	23877076	23877677
chr16	24303344	24303558
chr16	24494135	24494615
chr16	25961754	25962745
chr16	26678623	26678856
chr16	30689225	30690007
chr16	30816836	30817102
chr16	30825680	30826036
chr16	33872950	33873122
chr16	33873952	33874178
chr16	46421901	46422138
chr16	46422499	46422740
chr16	46423639	46423908
chr16	46428698	46428938
chr16	46433969	46434172
chr16	46435142	46435556
chr16	49247342	49247956
chr16	50501879	50502072
chr16	51145717	51146136
chr16	51271633	51272359
chr16	51460107	51460504
chr16	51663970	51664142
chr16	52678966	52679325
chr16	52681102	52681353
chr16	54619011	54619478
chr16	54625526	54626123
chr16	54667952	54668134
chr16	54685206	54686048
chr16	55090950	55091122
chr16	55224094	55224303
chr16	56352392	56352567
chr16	56581234	56581843
chr16	57318341	57318709
chr16	57318801	57319065
chr16	57562631	57562846
chr16	59370203	59370605
chr16	59373793	59374150
chr16	61991081	61991363
chr16	64012361	64012621
chr16	64015602	64015928
chr16	64017383	64017680
chr16	65352589	65353214
chr16	69028799	69029322
chr16	73066477	73067730
chr16	73070010	73070956
chr16	73074036	73074570
chr16	73081371	73081875
chr16	73082785	73083026
chr16	73087134	73087696
chr16	73087734	73088032
chr16	73091538	73091780
chr16	73092765	73092979
chr16	73094914	73095360
chr16	73096847	73097319
chr16	73104314	73104891
chr16	73104990	73105162
chr16	74845058	74845302
chr16	74846995	74847401
chr16	75861113	75861559
chr16	75870480	75870666
chr16	75955099	75955706
chr16	75961902	75962091
chr16	76017750	76018036
chr16	76242105	76242637
chr16	76256658	76257143
chr16	77997091	77997671
chr16	78106119	78106610
chr16	78309491	78309674
chr16	79035001	79035473
chr16	79087436	79087882
chr16	79361972	79362503
chr16	80965815	80966038
chr16	81021074	81021523
chr16	81975833	81976283
chr16	82639688	82640309
chr16	83636179	83637018
chr16	85116616	85117384
chr16	85368284	85368810
chr16	85612724	85613251
chr16	85617104	85617603
chr16	85617656	85617945
chr16	86379656	86379828
chr16	86834473	86835061
chr16	87898192	87898525
chr16	90182564	90182919
chr17	236260	236526
chr17	1811933	1812363
chr17	1900470	1900707
chr17	1901263	1901435
chr17	3866978	3867170
chr17	5701552	5701851
chr17	7893460	7893693
chr17	8957859	8958446
chr17	9018858	9019111
chr17	9233330	9233835
chr17	10985845	10986401
chr17	13240476	13240895
chr17	13241208	13241489
chr17	13479019	13479874
chr17	13498161	13498333
chr17	14227079	14227251
chr17	15083241	15083963
chr17	15235527	15236132
chr17	16400005	16400456
chr17	16419900	16420072
chr17	16650107	16650293
chr17	17601671	17602078
chr17	17603440	17604082
chr17	17695898	17696195
chr17	19770402	19770689
chr17	19770964	19771484
chr17	20754687	20755074
chr17	21219962	21220231
chr17	21220622	21220794
chr17	21367130	21367386
chr17	21414811	21415133
chr17	26242648	26243114
chr17	27332929	27333325
chr17	28667496	28667717
chr17	31519877	31520728
chr17	31619323	31619549
chr17	31655258	31655521
chr17	31671852	31672291
chr17	31697462	31697841
chr17	31779645	31780299
chr17	32052719	32052907
chr17	32077714	32078481
chr17	33147769	33147965
chr17	33787316	33787496
chr17	34819833	34820108
chr17	35130115	35130737
chr17	35165306	35165479
chr17	36152873	36153046
chr17	36714281	36714817
chr17	36715452	36715984
chr17	36719302	36719474
chr17	36720036	36720568
chr17	36721234	36721557
chr17	36728075	36728423
chr17	36734434	36734642
chr17	37729919	37730340
chr17	38989116	38989288
chr17	39890637	39891494
chr17	42620354	42621191
chr17	42856597	42856833
chr17	44487261	44487676
chr17	44704901	44705304
chr17	44810030	44810714
chr17	44896625	44896948
chr17	44899119	44899340
chr17	45867425	45867597
chr17	45950218	45950672
chr17	46269669	46270226
chr17	46296945	46297171
chr17	46547811	46548048
chr17	46548127	46548358
chr17	46550093	46550477
chr17	46569909	46570238
chr17	46719887	46720063
chr17	46755797	46756218
chr17	47337525	47337720
chr17	47987709	47987895
chr17	48277942	48278325
chr17	48278365	48278691
chr17	48474709	48475081
chr17	49008215	49008652
chr17	49676112	49676561
chr17	50236043	50236364
chr17	50853621	50853822
chr17	53315475	53316044
chr17	53316205	53316398
chr17	54047293	54047821
chr17	54067469	54068027
chr17	55860859	55861057
chr17	56004169	56004700
chr17	56031896	56032333
chr17	56480099	56480449
chr17	56480680	56480906
chr17	58104245	58104417
chr17	58196879	58197077
chr17	58212964	58213282
chr17	63679693	63679990
chr17	63692840	63693445
chr17	63693805	63694003
chr17	64902877	64903129
chr17	66596634	66596862
chr17	66600371	66600798
chr17	69015838	69016199
chr17	69028559	69029954
chr17	69282727	69283213
chr17	69824203	69824952
chr17	70215351	70215659
chr17	70218749	70219312
chr17	70377696	70378300
chr17	71817039	71817637
chr17	71823927	71824478
chr17	71898959	71899507
chr17	71948833	71949033
chr17	74236883	74237073
chr17	75243095	75243314
chr17	75692191	75692378
chr17	75705486	75706187
chr17	75732157	75732665
chr17	75738798	75739125
chr17	77397367	77397556
chr17	77632761	77632981
chr17	77778146	77778642
chr17	77785562	77785779
chr17	77817747	77818141
chr17	78451898	78452157
chr17	78452759	78453106
chr17	78539204	78539602
chr17	79448518	79448929
chr17	79451202	79451550
chr17	79924703	79924970
chr17	80132099	80132662
chr17	80170604	80170915
chr17	80294659	80295003
chr17	80452441	80452877
chr17	81194850	81195210
chr18	839401	839790
chr18	4233574	4233924
chr18	4242269	4242796
chr18	4987820	4988442
chr18	5629873	5630045
chr18	5678991	5679228
chr18	5995587	5996112
chr18	6557155	6557730
chr18	8084023	8084600
chr18	9869768	9870063
chr18	10476815	10476987
chr18	10477340	10477893
chr18	10477973	10478243
chr18	13500329	13500925
chr18	18798888	18799082
chr18	18842910	18843325
chr18	18844587	18845023
chr18	18966734	18967237
chr18	19490873	19491080
chr18	19513923	19514454
chr18	19798236	19798722
chr18	19928774	19929015
chr18	20493741	20494194
chr18	20494583	20495013
chr18	20674419	20674858
chr18	21198807	21199041
chr18	22559343	22559639
chr18	22563444	22563903
chr18	22627799	22628454
chr18	23314205	23314378
chr18	23314426	23314718
chr18	24127678	24127892
chr18	24129759	24129999
chr18	24130936	24131154
chr18	24155210	24155620
chr18	24229751	24230027
chr18	24536695	24537390
chr18	25358933	25359160
chr18	25666505	25667161
chr18	25668387	25668947
chr18	25867060	25867531
chr18	27442801	27443055
chr18	28202620	28203019
chr18	28211973	28212546
chr18	28343657	28344545
chr18	28367433	28367727
chr18	29879186	29879358
chr18	31739090	31739385
chr18	31803124	31803594
chr18	31804947	31805364
chr18	34797987	34798606
chr18	34942031	34942443
chr18	35065345	35065600
chr18	35145865	35146385
chr18	35278407	35278854
chr18	37598731	37598903
chr18	37599799	37600201
chr18	38458273	38458822
chr18	41262654	41263024
chr18	41339962	41340449
chr18	42003869	42004233
chr18	42523410	42523890
chr18	42525972	42526441
chr18	44336797	44337126
chr18	44772754	44772997
chr18	44783204	44783492
chr18	44786774	44787054
chr18	45275446	45275895
chr18	45937218	45937395
chr18	46987000	46987239
chr18	47721510	47721682
chr18	47926755	47926930
chr18	49514700	49515111
chr18	53019169	53019686
chr18	55114694	55114915
chr18	55470189	55470688
chr18	56435658	56436019
chr18	56914154	56914409
chr18	56975856	56976047
chr18	57054066	57054559
chr18	57364441	57364798
chr18	58160284	58160749
chr18	58471363	58472308
chr18	58731955	58732567
chr18	58936839	58937011
chr18	59305089	59305575
chr18	59561005	59561244
chr18	60263930	60264111
chr18	61722390	61722585
chr18	62084213	62084799
chr18	63032378	63033332
chr18	63278218	63278608
chr18	63573895	63574333
chr18	63939084	63939653
chr18	65624335	65624905
chr18	66596260	66596478
chr18	67373152	67373791
chr18	71562825	71563403
chr18	73062313	73062914
chr18	73367246	73367812
chr18	73368044	73368350
chr18	74162840	74163162
chr18	74801038	74801384
chr18	75717954	75718355
chr19	267139	267649
chr19	480207	480422
chr19	2308525	2308733
chr19	3028419	3028687
chr19	3458664	3458836
chr19	3459050	3459227
chr19	3459752	3459924
chr19	4197945	4198195
chr19	5499102	5499564
chr19	6166084	6166309
chr19	7716906	7717364
chr19	8399824	8400032
chr19	8400299	8400486
chr19	8400533	8400782
chr19	8657479	8657803
chr19	8749203	8749633
chr19	11849665	11850097
chr19	13094370	13094650
chr19	13162405	13162830
chr19	20478856	20479085
chr19	20482379	20482563
chr19	29802289	29802628
chr19	29855178	29855578
chr19	32382959	32383495
chr19	32715362	32715821
chr19	32718328	32718741
chr19	38714768	38715020
chr19	41025445	41025793
chr19	41140477	41140778
chr19	41632583	41633160
chr19	44281829	44282310
chr19	45898933	45899143
chr19	46580824	46581137
chr19	47744294	47744641
chr19	51055087	51055384
chr19	51180689	51180883
chr19	51425061	51425758
chr19	52056527	52056911
chr19	53003745	53004139
chr19	53219737	53220204
chr19	53239004	53239410
chr19	53496907	53497188
chr19	55976031	55976507
chr2	80381	80727
chr2	636863	637261
chr2	920436	920868
chr2	928150	928553
chr2	1711776	1712267
chr2	1868950	1869180
chr2	1990355	1990897
chr2	3676395	3676814
chr2	4293845	4294393
chr2	6053941	6054515
chr2	6946693	6947204
chr2	7330662	7330976
chr2	8723904	8724290
chr2	9214922	9215449
chr2	9235954	9236131
chr2	9358179	9358447
chr2	10220599	10220771
chr2	12402224	12402478
chr2	12404010	12404193
chr2	12404238	12404441
chr2	12521791	12522081
chr2	12910521	12911188
chr2	12914025	12914322
chr2	13751921	13752566
chr2	13816469	13816759
chr2	13962640	13963002
chr2	14541803	14542523
chr2	14654121	14654548
chr2	16152933	16153278
chr2	16511211	16511547
chr2	16511821	16512157
chr2	18008514	18009016
chr2	19018871	19019065
chr2	19563242	19563414
chr2	21866290	21866495
chr2	23574365	23574711
chr2	23583662	23583953
chr2	25565229	25565407
chr2	26972719	26973605
chr2	27487913	27488143
chr2	29800944	29801625
chr2	30124134	30124556
chr2	30524339	30524792
chr2	30875055	30875528
chr2	31360931	31361103
chr2	31361232	31361872
chr2	35401688	35402248
chr2	37641629	37641872
chr2	37815592	37815775
chr2	38306754	38307168
chr2	38307997	38308373
chr2	38321531	38321709
chr2	38324728	38325038
chr2	38326149	38326644
chr2	38504926	38505567
chr2	38671324	38671962
chr2	40370689	40371626
chr2	42067820	42068200
chr2	42319511	42319692
chr2	42345148	42345473
chr2	43020191	43020554
chr2	43021614	43021851
chr2	44997410	44997585
chr2	45179316	45179609
chr2	45182785	45183105
chr2	47798473	47798763
chr2	48647877	48648179
chr2	50163959	50164517
chr2	50571603	50571835
chr2	50574591	50575390
chr2	50842468	50842821
chr2	52538966	52539377
chr2	53262322	53262696
chr2	56149171	56150141
chr2	56150448	56150635
chr2	56150779	56151149
chr2	57986987	57987248
chr2	58285005	58285350
chr2	59093092	59093589
chr2	60321605	60322124
chr2	60701298	60701909
chr2	60703496	60704093
chr2	60901727	60902022
chr2	60969747	60969971
chr2	63550808	63551665
chr2	64994852	64995219
chr2	65050773	65051352
chr2	65145589	65146115
chr2	65502255	65502807
chr2	65785135	65785823
chr2	65861262	65861848
chr2	66185111	66185482
chr2	66361673	66361893
chr2	66734627	66735169
chr2	68122707	68123002
chr2	68126265	68126703
chr2	68154554	68155046
chr2	68157237	68157822
chr2	69534095	69534340
chr2	69534528	69534701
chr2	71503506	71503812
chr2	72371909	72372446
chr2	72372504	72372821
chr2	72377541	72377736
chr2	73404634	73404849
chr2	73418740	73419367
chr2	75427917	75428111
chr2	76097219	76097681
chr2	76100840	76101035
chr2	78760262	78760520
chr2	79066419	79066746
chr2	79416650	79416939
chr2	80235195	80235430
chr2	80235478	80235700
chr2	80551377	80552061
chr2	80592161	80592376
chr2	84171311	84171659
chr2	85082665	85083335
chr2	85153027	85153432
chr2	85346973	85347507
chr2	85685826	85686484
chr2	85995822	85996073
chr2	88629633	88630248
chr2	89866684	89866919
chr2	89867371	89867583
chr2	89867977	89868303
chr2	89868667	89868897
chr2	89869729	89869986
chr2	89870129	89870444
chr2	89872018	89872231
chr2	89873260	89873432
chr2	89875199	89875438
chr2	89876820	89876996
chr2	89877388	89877560
chr2	89878996	89879281
chr2	89879760	89879932
chr2	91671998	91672170
chr2	98387062	98387299
chr2	98950932	98951558
chr2	99439432	99439613
chr2	100735692	100735970
chr2	100798797	100799466
chr2	100937967	100938216
chr2	101946884	101947064
chr2	102090331	102090697
chr2	104405956	104406159
chr2	104408337	104408969
chr2	105459573	105459780
chr2	105782948	105783581
chr2	105794389	105794891
chr2	105797066	105797272
chr2	106119504	106119715
chr2	106567279	106567721
chr2	106568738	106568910
chr2	107679305	107679637
chr2	108118786	108119459
chr2	108723170	108723654
chr2	109636801	109637154
chr2	109719180	109719735
chr2	110518605	110518942
chr2	113914655	113914827
chr2	114414034	114414219
chr2	116198315	116198774
chr2	116899513	116899688
chr2	116900345	116900607
chr2	117025909	117026093
chr2	117511952	117512161
chr2	117845090	117845569
chr2	118309620	118309825
chr2	118310838	118311543
chr2	118982163	118982350
chr2	119401662	119401893
chr2	119401951	119402295
chr2	119612617	119612843
chr2	119769066	119769241
chr2	121067792	121068155
chr2	121192438	121192752
chr2	121345070	121345684
chr2	121427189	121427361
chr2	121453248	121453568
chr2	121832624	121833158
chr2	122437754	122438288
chr2	123412702	123412890
chr2	123412951	123413493
chr2	124366619	124367049
chr2	126716734	126717091
chr2	127699915	127700820
chr2	133896334	133896751
chr2	133897404	133897764
chr2	134169557	134169796
chr2	134432305	134432930
chr2	137182608	137182780
chr2	137267599	137268261
chr2	137966235	137966486
chr2	140127228	140128155
chr2	140479031	140479684
chr2	140482522	140482753
chr2	141662893	141663400
chr2	142887631	142887842
chr2	144239415	144239631
chr2	144365219	144365736
chr2	144649088	144650084
chr2	144664231	144664831
chr2	145201779	145202582
chr2	145202759	145203204
chr2	145228813	145229439
chr2	145325209	145325893
chr2	146349873	146350306
chr2	146619481	146619880
chr2	147851812	147852203
chr2	148225988	148226230
chr2	148226975	148227597
chr2	148361456	148361875
chr2	149311971	149312860
chr2	149335560	149336261
chr2	150148366	150148929
chr2	150171061	150171635
chr2	150920445	150920921
chr2	152890875	152891085
chr2	152955438	152955640
chr2	153039906	153040528
chr2	154103075	154103541
chr2	154344200	154344513
chr2	155802534	155802819
chr2	157257209	157257581
chr2	157257729	157257921
chr2	158453931	158454297
chr2	158541468	158541984
chr2	158789008	158789815
chr2	158790101	158790446
chr2	158867468	158868169
chr2	159099922	159100263
chr2	160067845	160068296
chr2	160068401	160068952
chr2	163568276	163568654
chr2	163697325	163697540
chr2	168131473	168132078
chr2	169518056	169518441
chr2	170218985	170219163
chr2	170220703	170221582
chr2	170962861	170963376
chr2	171070777	171071968
chr2	171078126	171078591
chr2	171292564	171293133
chr2	171536679	171537383
chr2	173037227	173037539
chr2	173038055	173038460
chr2	173046491	173047084
chr2	173099430	173100540
chr2	173160864	173161418
chr2	173539556	173539893
chr2	174662506	174662907
chr2	174877715	174878146
chr2	176383078	176383252
chr2	177314510	177315096
chr2	177516973	177517161
chr2	178596036	178596684
chr2	179076641	179077189
chr2	179083943	179084409
chr2	180414837	180415693
chr2	182521110	182521517
chr2	182521705	182521906
chr2	184156763	184157005
chr2	184273177	184273843
chr2	184394249	184395358
chr2	184397229	184397696
chr2	184543472	184544130
chr2	187621762	187622149
chr2	193059540	193059785
chr2	194607908	194608240
chr2	196172404	196172845
chr2	198029163	198029446
chr2	198175166	198175773
chr2	202723614	202724066
chr2	202725216	202725691
chr2	202860536	202861314
chr2	205069950	205070122
chr2	205070201	205070727
chr2	205147178	205147703
chr2	205177863	205178431
chr2	206330312	206331155
chr2	206334830	206335017
chr2	206336541	206336964
chr2	207193577	207194252
chr2	207327067	207327694
chr2	207901865	207902159
chr2	208091752	208092257
chr2	209048605	209049178
chr2	209331159	209331435
chr2	209459314	209459848
chr2	209977855	209978050
chr2	210021695	210022096
chr2	210323062	210323442
chr2	210384014	210384423
chr2	210655898	210656265
chr2	210825292	210825792
chr2	211307463	211307995
chr2	212196380	212196881
chr2	213403903	213404137
chr2	214990851	214991256
chr2	214991799	214992356
chr2	215458424	215458938
chr2	216080230	216080411
chr2	216080629	216080894
chr2	217235598	217235788
chr2	217237031	217237389
chr2	218134780	218135337
chr2	218416237	218416647
chr2	220174167	220174350
chr2	220175856	220176082
chr2	220715849	220716363
chr2	220829867	220830797
chr2	221282177	221282701
chr2	222053949	222054757
chr2	222314089	222314520
chr2	222332991	222333460
chr2	222417036	222417417
chr2	222418106	222418390
chr2	222419545	222420248
chr2	222434042	222434418
chr2	222434667	222434966
chr2	222438322	222438614
chr2	222573478	222574015
chr2	222890209	222890428
chr2	222890547	222891093
chr2	222917607	222917846
chr2	222917941	222918215
chr2	223103809	223104184
chr2	223104628	223104951
chr2	223121035	223121340
chr2	223419462	223419784
chr2	224482724	224483668
chr2	224508712	224509349
chr2	224891687	224892188
chr2	225084529	225084701
chr2	225086338	225086525
chr2	225799187	225800044
chr2	225806754	225807031
chr2	226046797	226047259
chr2	226330523	226331149
chr2	228072221	228072484
[truncated: 2,009 more rows]

## Sheet: poiAct_novo_hg19
chr10	100991818	100992017
chr10	100992576	100992771
chr10	101769466	101769838
chr10	102802848	102803060
chr10	103070961	103071141
chr10	104325551	104325976
chr10	116297893	116298693
chr10	116677490	116678001
chr10	116678062	116678285
chr10	118032365	118032557
chr10	118032802	118033216
chr10	119494133	119494336
chr10	120005688	120005955
chr10	120006322	120006833
chr10	121303564	121303881
chr10	122315321	122316106
chr10	126428239	126428455
chr10	126432870	126433079
chr10	127812123	127812620
chr10	130375183	130375590
chr10	133558292	133558604
chr10	133558664	133558836
chr10	134844413	134844592
chr10	13932563	13932839
chr10	15514836	15515515
chr10	17495520	17495860
chr10	22802642	22802976
chr10	23960853	23961062
chr10	26055353	26056027
chr10	30020629	30020987
chr10	30885906	30886466
chr10	33626311	33626490
chr10	44249983	44250427
chr10	47767959	47768432
chr10	49864326	49864594
chr10	49866352	49866541
chr10	553078	553520
chr10	60723231	60724069
chr10	60727235	60727932
chr10	6150499	6151197
chr10	65472846	65473656
chr10	70010994	70011387
chr10	73391284	73391584
chr10	77210367	77210539
chr10	77210823	77211074
chr10	77297844	77298514
chr10	78841615	78841801
chr10	78842543	78843029
chr10	80310947	80311341
chr10	80673200	80673921
chr10	80996151	80996510
chr10	80999269	80999485
chr10	81000094	81000399
chr10	81204382	81204566
chr10	85716893	85717282
chr10	88159660	88159937
chr10	91771143	91771408
chr10	92690184	92690401
chr10	95575929	95576298
chr10	96122618	96122981
chr1	100927821	100928247
chr1	100929453	100929625
chr1	10853770	10854327
chr1	10855413	10855654
chr1	10856549	10857022
chr1	11018550	11019118
chr1	110502528	110503410
chr11	113906814	113907216
chr11	114103099	114103888
chr11	115846085	115846748
chr11	116320897	116321327
chr11	117590957	117591158
chr11	120051231	120051847
chr11	120068277	120068622
chr11	121107070	121107833
chr11	121593149	121593430
chr11	122311203	122311811
chr11	123278407	123278602
chr11	123278691	123278881
chr11	124713086	124713311
chr11	125011594	125012103
chr11	125803147	125803343
chr11	128418854	128419056
chr11	128603481	128603980
chr11	130786229	130786532
chr11	133098582	133099274
chr11	133380180	133380521
chr11	133582206	133582606
chr11	15866754	15866984
chr11	16629284	16629679
chr11	16632364	16632632
chr11	16635373	16635559
chr11	19974783	19975360
chr11	19975522	19975825
chr11	20021917	20022604
chr11	2218469	2218647
chr11	2234771	2235191
chr11	2739947	2740712
chr11	2742332	2742774
chr11	27955579	27955766
chr11	32355250	32355422
chr11	35547100	35547317
chr11	35565016	35565325
chr11	35843452	35843682
chr11	40315415	40315688
chr11	44356128	44356600
chr11	44356702	44356874
chr1	144689781	144690136
chr11	44782718	44783079
chr11	44795674	44796126
chr11	44796958	44797293
chr1	144965100	144965666
chr1	145140372	145140857
chr11	45838142	45838585
chr11	46259406	46259609
chr11	46260670	46261089
chr11	46940669	46940910
chr1	15058458	15058630
chr1	15059632	15060439
chr11	518647	519042
chr1	154842625	154842986
chr1	155605399	155605576
chr1	156400187	156400522
chr1	156408874	156409094
chr1	156409859	156410039
chr11	60778518	60778736
chr1	161416727	161417540
chr1	161418526	161419080
chr1	161424139	161424994
chr1	161425921	161426303
chr1	161431515	161432398
chr1	161432671	161433052
chr1	161433343	161433761
chr11	62313135	62313596
chr1	165320013	165320541
chr11	66725420	66725650
chr11	66725702	66726481
chr1	167411422	167411620
chr1	167427584	167427809
chr11	69336198	69336717
chr11	72306076	72306729
chr1	172329554	172329997
chr11	72348254	72348450
chr11	73042358	73042762
chr11	73043573	73043992
chr11	73339991	73340490
chr1	17445924	17446498
chr11	75378365	75378605
chr1	175834303	175834937
chr11	75877380	75877684
chr1	175891393	175891920
chr11	78640271	78641082
chr11	78672260	78672465
chr11	79151836	79152147
chr11	79389946	79390525
chr1	182636029	182636369
chr1	182669211	182669420
chr11	8304563	8305360
chr1	185370244	185370578
chr11	86794060	86794565
chr1	18884350	18884584
chr1	18884634	18884929
chr1	18968758	18969291
chr1	18969759	18970258
chr1	18972114	18972793
chr1	18981718	18982040
chr1	203488351	203489012
chr1	204776154	204776695
chr1	205327389	205328026
chr1	208257019	208257191
chr1	208417651	208417964
chr1	210465867	210466114
chr12	113920165	113920564
chr12	115120838	115121010
chr12	115121901	115122528
chr12	115123161	115123342
chr12	115149228	115149680
chr1	211589503	211589827
chr12	115942431	115942626
chr12	117313986	117314215
chr12	121972660	121973215
chr12	123380419	123381036
chr12	123886470	123886968
chr12	128822027	128822612
chr12	128823837	128824021
chr12	130529519	130530112
chr12	130704929	130705325
chr12	131200800	131201010
chr12	13898316	13898833
chr1	214204674	214205040
chr1	214397932	214398149
chr12	14436357	14437227
chr1	214687271	214687689
chr12	15942253	15942488
chr12	16760068	16760243
chr12	16762401	16762622
chr1	216771747	216772117
chr1	216773923	216774463
chr1	216774620	216774821
chr12	1699734	1700117
chr1	217262194	217262478
chr1	217262810	217263431
chr1	217542932	217543374
chr1	217555113	217555423
chr12	18221276	18221816
chr1	220012923	220013262
chr1	221888618	221889327
chr1	221915595	221915974
chr1	221916510	221916961
chr12	24102658	24102859
chr12	26040253	26040425
chr1	22647188	22647519
chr1	226867692	226868291
chr1	227730513	227730726
chr1	229250771	229251002
chr1	229373180	229373512
chr1	229548139	229548500
chr1	231347120	231347493
chr1	231348028	231348317
chr1	232246267	232246901
chr12	32292737	32293239
chr1	232765752	232766099
chr1	234879688	234880238
chr1	235105681	235106026
chr1	236083371	236083829
chr1	236228332	236228921
chr1	236445368	236445615
chr1	23721345	23722131
chr1	242373536	242374090
chr1	242374781	242374969
chr1	242375709	242376014
chr12	43379304	43379748
chr1	245398033	245398475
chr12	48396721	48397055
chr12	48415446	48416095
chr12	53738966	53739181
chr12	54611522	54611910
chr12	65904314	65904871
chr12	70288563	70288994
chr12	77718510	77718730
chr12	83252428	83252681
chr12	90277699	90278190
chr12	94558982	94559267
chr12	96350663	96350839
chr13	110198204	110198397
chr13	112285315	112285536
chr13	112310723	112310895
chr13	112330352	112330801
chr13	112733445	112733897
chr13	113097857	113098031
chr13	26760644	26760874
chr13	31247899	31248432
chr13	31437208	31437606
chr1	33338184	33338572
chr1	33647698	33647870
chr1	33648043	33648299
chr13	40176672	40176986
chr13	42744176	42744625
chr13	43628871	43629331
chr13	44880127	44880463
chr13	47686245	47686817
chr13	58298630	58298939
chr13	72443443	72443679
chr13	72636628	72637304
chr13	75149472	75149695
chr1	38098756	38098944
chr1	39073965	39074256
chr13	91869510	91870014
chr1	39283434	39284059
chr13	95655331	95656111
chr1	40780965	40781282
chr14	101689261	101689840
chr14	101923519	101923779
chr14	105661907	105662439
chr14	105662644	105663315
chr14	23182703	23182876
chr14	30394748	30394924
chr14	34768730	34768984
chr14	36910228	36910400
chr1	44783961	44784396
chr1	44973126	44973699
chr14	52718460	52718799
chr14	54445860	54446100
chr14	54446844	54447290
chr14	57361075	57362150
chr14	57363615	57364177
chr14	57371944	57372418
chr14	58618800	58619286
chr14	59235502	59236276
chr14	60337232	60337489
chr14	60952708	60952970
chr14	61083274	61083562
chr14	61085716	61085972
chr14	61655065	61655252
chr14	61655688	61656028
chr14	63512577	63513655
chr14	63514101	63514443
chr14	68839175	68839361
chr14	68868088	68868319
chr14	72147843	72148155
chr14	74238383	74238989
chr14	75079401	75079573
chr1	47698122	47698320
chr14	79799208	79799745
chr1	48176008	48176450
chr1	48178291	48178482
chr14	91719753	91719935
chr14	95827815	95828096
chr15	101587466	101588066
chr15	101965892	101966481
chr15	22919413	22919967
chr15	25016930	25017113
chr15	25017440	25018445
chr15	25888177	25888806
chr15	25889435	25889607
chr15	33191280	33192005
chr15	37387110	37387734
chr15	37388260	37388443
chr15	37392160	37392953
chr15	37393874	37394096
chr15	37396627	37396832
chr1	53935835	53936209
chr1	54059755	54059931
chr15	42372388	42372697
chr15	42372867	42373131
chr1	54940185	54940806
chr1	54941109	54941310
chr15	56007496	56007949
chr15	56033713	56034068
chr15	56285904	56286129
chr15	63099959	63100330
chr15	64260965	64261258
chr15	67325444	67325664
chr15	68177010	68177262
chr15	68851977	68852249
chr15	68852365	68852537
chr1	56901369	56901819
chr1	56902647	56903227
chr15	69167628	69167877
chr15	70877541	70877941
chr15	72611970	72612264
chr15	74515664	74516601
chr15	74595329	74595547
chr15	76603743	76604048
chr15	78041563	78041788
chr15	78591971	78592175
chr15	86441529	86441886
chr1	58716089	58716419
chr15	91124969	91125233
chr15	91126886	91127603
chr15	93258010	93258230
chr15	93363451	93363897
chr15	93365986	93366273
chr15	93679138	93679598
chr15	93732592	93733286
chr15	93874220	93874642
chr15	93874752	93875363
chr15	93905271	93905947
chr15	93909227	93909539
chr15	96596660	96596932
chr15	96597020	96597436
chr15	96887092	96887284
chr15	96906124	96906371
chr15	96906603	96906789
chr16	11730260	11730681
chr16	12183652	12184182
chr16	12185895	12186067
chr1	61435806	61436113
chr16	23160659	23160883
chr16	23290909	23291555
chr1	62524408	62525161
chr16	26678623	26678856
chr1	62744695	62745180
chr1	62751588	62751858
chr1	62752324	62752864
chr16	30816836	30817102
chr16	30825680	30826036
chr1	63664715	63665159
chr1	63665370	63665543
chr16	50501879	50502072
chr16	51271633	51272359
chr16	54667952	54668134
chr16	55224094	55224303
chr16	56581234	56581843
chr1	65744551	65744723
chr1	65744775	65745160
chr16	57562631	57562846
chr16	5975788	5976447
chr16	5978538	5979454
chr16	65352589	65353214
chr16	73066477	73067730
chr16	73070010	73070956
chr16	73074036	73074570
chr16	73081371	73081875
chr16	73082785	73083026
chr16	73087134	73087696
chr16	73087734	73088032
chr16	73091538	73091780
chr16	73092765	73092979
chr16	73094914	73095360
chr16	73096847	73097319
chr16	73104314	73104891
chr16	73104990	73105162
chr16	75861113	75861559
chr16	77997091	77997671
chr16	79035001	79035473
chr16	85116616	85117384
chr16	85368284	85368810
chr16	85612724	85613251
chr16	85617104	85617603
chr16	85617656	85617945
chr1	68699045	68699282
chr1	68759593	68760189
chr1	68786943	68787115
chr16	87898192	87898525
chr16	9084277	9084503
chr1	69542901	69543719
chr17	16419900	16420072
chr17	16650107	16650293
chr17	17601671	17602078
chr17	17603440	17604082
chr17	17695898	17696195
chr17	1811933	1812363
chr17	1900470	1900707
chr17	1901263	1901435
chr17	19770402	19770689
chr17	19770964	19771484
chr17	21219962	21220231
chr17	21220622	21220794
chr17	21367130	21367386
chr17	236260	236526
chr17	28667496	28667717
chr17	33147769	33147965
chr17	36714281	36714817
chr17	36715452	36715984
chr17	36728075	36728423
chr17	36734434	36734642
chr17	37729919	37730340
chr17	42620354	42621191
chr17	42856597	42856833
chr17	44810030	44810714
chr17	44896625	44896948
chr17	44899119	44899340
chr17	45950218	45950672
chr17	47987709	47987895
chr17	48277942	48278325
chr17	48278365	48278691
chr17	48474709	48475081
chr17	49008215	49008652
chr17	55860859	55861057
chr17	56004169	56004700
chr17	56031896	56032333
chr17	58104245	58104417
chr17	58196879	58197077
chr17	58212964	58213282
chr17	69282727	69283213
chr17	70215351	70215659
chr17	70218749	70219312
chr17	70377696	70378300
chr17	71817039	71817637
chr17	71823927	71824478
chr17	71898959	71899507
chr17	71948833	71949033
chr17	74236883	74237073
chr17	75243095	75243314
chr17	75692191	75692378
chr17	75732157	75732665
chr17	75738798	75739125
chr17	78539204	78539602
chr17	79448518	79448929
chr17	79451202	79451550
chr17	79924703	79924970
chr17	80132099	80132662
chr17	80170604	80170915
chr17	80294659	80295003
chr17	80452441	80452877
chr17	8957859	8958446
chr17	9018858	9019111
chr17	9233330	9233835
chr18	10476815	10476987
chr18	10477340	10477893
chr18	10477973	10478243
chr18	18844587	18845023
chr18	18966734	18967237
chr18	19798236	19798722
chr18	22559343	22559639
chr18	22563444	22563903
chr18	24127678	24127892
chr18	24129759	24129999
chr18	24130936	24131154
chr18	25666505	25667161
chr18	25668387	25668947
chr18	28202620	28203019
chr1	840022	840403
chr18	42523410	42523890
chr18	42525972	42526441
chr18	46987000	46987239
chr1	84737355	84737898
chr1	84738109	84738299
chr18	47926755	47926930
chr18	4987820	4988442
chr18	57054066	57054559
chr18	59561005	59561244
chr18	63939084	63939653
chr18	6557155	6557730
chr1	86622624	86622837
chr18	73367246	73367812
chr18	73368044	73368350
chr18	74162840	74163162
chr18	74801038	74801384
chr19	11849665	11850097
chr19	13162405	13162830
chr19	2308525	2308733
chr19	3458664	3458836
chr19	3459050	3459227
chr19	3459752	3459924
chr19	38714768	38715020
chr19	41632583	41633160
chr19	44281829	44282310
chr1	94579491	94579743
chr19	47744294	47744641
chr19	480207	480422
chr19	51055087	51055384
chr19	51425061	51425758
chr19	53003745	53004139
chr19	53239004	53239410
chr19	53496907	53497188
chr19	5499102	5499564
chr19	55976031	55976507
chr1	9686989	9687374
chr19	7716906	7717364
chr19	8657479	8657803
chr19	8749203	8749633
chr20	14840920	14841583
chr20	17511932	17512423
chr20	1783059	1783442
chr20	1783898	1784102
chr20	1784192	1784425
chr20	23453752	23454600
chr20	23513673	23514232
chr20	34961142	34961366
chr20	36226567	36226864
chr20	39873873	39874414
chr20	4014317	4014715
chr20	4015282	4015613
chr20	4065900	4066193
chr20	4573229	4573504
chr20	47442554	47443097
chr20	47444613	47445113
chr20	48099183	48099624
chr20	49921975	49922545
chr20	55500065	55500740
chr20	55502820	55503049
chr20	55664862	55665043
chr20	55841665	55842013
chr20	55844220	55844621
chr20	57978864	57979057
chr20	60462309	60462521
chr20	9553157	9553903
chr20	9554823	9555257
chr2	104405956	104406159
chr2	104408337	104408969
chr2	105459573	105459780
chr2	105782948	105783581
chr2	107679305	107679637
chr2	108118786	108119459
chr2	109636801	109637154
chr2	114414034	114414219
chr21	16817526	16818072
chr2	117511952	117512161
chr2	118982163	118982350
chr21	27813353	27813667
chr2	12910521	12911188
chr2	12914025	12914322
chr2	134432305	134432930
chr21	35064588	35064919
chr21	40032642	40032814
chr21	40032943	40033135
chr21	43182411	43182929
chr21	43654930	43655201
chr2	154103075	154103541
chr2	157257209	157257581
chr2	157257729	157257921
chr2	160067845	160068296
chr2	160068401	160068952
chr2	16152933	16153278
chr2	16511211	16511547
chr2	16511821	16512157
chr2	170218985	170219163
chr2	170220703	170221582
chr2	171078126	171078591
chr2	1711776	1712267
chr2	173160864	173161418
chr2	174662506	174662907
chr2	174877715	174878146
chr2	179076641	179077189
chr2	1868950	1869180
chr2	187621762	187622149
chr2	193059540	193059785
chr2	198029163	198029446
chr2	198175166	198175773
chr2	202723614	202724066
chr2	202725216	202725691
chr2	208091752	208092257
chr2	210825292	210825792
chr2	211307463	211307995
chr2	213403903	213404137
chr2	220715849	220716363
chr2	222332991	222333460
chr2	222434042	222434418
chr2	222434667	222434966
chr2	222438322	222438614
chr2	222917607	222917846
chr2	222917941	222918215
chr2	223103809	223104184
chr2	223104628	223104951
chr2	223121035	223121340
chr2	225084529	225084701
chr2	225086338	225086525
chr2	225806754	225807031
chr22	26462702	26462929
chr22	28187055	28187317
chr22	28196406	28196722
chr22	28644169	28644428
chr22	30099276	30099484
chr2	231712684	231712933
chr2	23574365	23574711
chr2	236962095	236962533
chr22	37610429	37610672
chr22	37720629	37721197
chr22	37915461	37915718
chr22	38851959	38852392
chr2	239566023	239566742
chr2	240362535	240362772
chr22	43058187	43058396
chr22	43742479	43742801
chr22	45022218	45022568
chr2	25565229	25565407
chr2	26972719	26973605
chr2	42067820	42068200
chr2	4293845	4294393
chr2	43020191	43020554
chr2	43021614	43021851
chr2	45179316	45179609
chr2	48647877	48648179
chr2	52538966	52539377
chr2	6053941	6054515
chr2	60969747	60969971
chr2	636863	637261
chr2	64994852	64995219
chr2	65145589	65146115
chr2	66734627	66735169
chr2	71503506	71503812
chr2	73404634	73404849
chr2	76097219	76097681
chr2	76100840	76101035
chr2	85995822	85996073
chr2	8723904	8724290
chr2	9235954	9236131
chr2	928150	928553
chr2	98387062	98387299
chr2	98950932	98951558
chr3	105073480	105073657
chr3	107646941	107647233
chr3	116163787	116164009
chr3	116164546	116164759
chr3	127174308	127174839
chr3	128745942	128746196
chr3	129063402	129063777
chr3	134656576	134657198
chr3	137014063	137014518
chr3	140789660	140790291
chr3	141516084	141516548
chr3	156782877	156783397
chr3	16550071	16550285
chr3	168863942	168864114
chr3	168867160	168867503
chr3	169345592	169346054
chr3	169376896	169377187
chr3	169379898	169380154
chr3	169386838	169387561
chr3	170626455	170626627
chr3	177062830	177063220
chr3	181448242	181448555
chr3	181448618	181449188
chr3	181452813	181453037
chr3	181473784	181474226
chr3	181474379	181475029
chr3	182400134	182400462
chr3	184292336	184292743
chr3	184313791	184314074
chr3	184319816	184320481
chr3	184320559	184320803
chr3	184322276	184322822
chr3	193428476	193428648
chr3	193493186	193493946
chr3	193505948	193506405
chr3	193587429	193587903
chr3	193661629	193661881
chr3	193661919	193662104
chr3	193788833	193789079
chr3	193789126	193789298
chr3	193894348	193894604
chr3	194033393	194033790
chr3	194392770	194393489
chr3	196756635	196756914
chr3	197181756	197182110
chr3	197183672	197183861
chr3	197267705	197268336
chr3	197268493	197269057
chr3	20110618	20110853
chr3	32633254	32633926
chr3	45209006	45209406
chr3	45883654	45883882
chr3	47562321	47562601
chr3	48936271	48936558
chr3	57160045	57160784
chr3	69299128	69299732
chr3	69591603	69592089
chr3	71113045	71113404
chr3	71113842	71114092
chr3	71116085	71116427
chr3	72640076	72640299
chr3	8497841	8498434
chr3	86224349	86225239
chr3	8756016	8756528
chr3	8758206	8758441
chr3	99594821	99595243
chr4	103263548	103264197
chr4	103266101	103266454
chr4	103266492	103266763
chr4	103266805	103266977
chr4	10458036	10458295
chr4	10458936	10459173
chr4	10462844	10463079
chr4	109056688	109057097
chr4	109513795	109514368
chr4	111331860	111332244
chr4	111332791	111333278
chr4	121993719	121993937
chr4	122632579	122633212
chr4	138706716	138707168
chr4	140476915	140477632
chr4	141677711	141677889
chr4	141677929	141678454
chr4	142054482	142054715
chr4	148079507	148079679
chr4	151288377	151288844
chr4	15160075	15160359
chr4	156875459	156875631
chr4	169737645	169738338
chr4	17545842	17546328
chr4	17546544	17546716
chr4	176919967	176920156
chr4	176922262	176922469
chr4	183370149	183370438
chr4	187609024	187610033
chr4	187941027	187941423
chr4	189541068	189541391
chr4	190958885	190959208
chr4	3294438	3294630
chr4	3726624	3727041
chr4	37666385	37666815
chr4	38133198	38133399
chr4	38754617	38754873
chr4	41434489	41435452
chr4	55084015	55084199
chr4	56503481	56503761
chr4	57737596	57737808
chr4	57740412	57740761
chr4	58030313	58030522
chr4	58057649	58058383
chr4	58060413	58060801
chr4	78096477	78096863
chr4	78098317	78098735
chr4	82393170	82393695
chr4	83707076	83707351
chr4	83933977	83934714
chr4	85261033	85261424
chr4	89080052	89080401
chr4	90412859	90413337
chr4	96469990	96470171
chr5	100238894	100239069
chr5	103986054	103986419
chr5	107144486	107145854
chr5	108006675	108006936
chr5	112628670	112629643
chr5	115152195	115152886
chr5	120184623	120184962
chr5	124074454	124075283
chr5	124240975	124241305
chr5	124242092	124242301
chr5	124315870	124316724
chr5	124393346	124393740
chr5	132663704	132664245
chr5	132700924	132701421
chr5	133435600	133435992
chr5	134408470	134408951
chr5	134824507	134824991
chr5	134825584	134825760
chr5	141404569	141404866
chr5	147129835	147130040
chr5	150537026	150537520
chr5	153008584	153008958
chr5	153987915	153988266
chr5	158479725	158479906
chr5	165510747	165510919
chr5	168260923	168261481
chr5	169835154	169835685
chr5	171050445	171051147
chr5	173738856	173739323
chr5	174120136	174120455
chr5	24644814	24645340
chr5	3119452	3119932
chr5	3197894	3198066
chr5	32852689	32852947
chr5	36690131	36690339
chr5	36693224	36693431
chr5	39425128	39425426
chr5	4213015	4213572
chr5	42811811	42812558
chr5	58423292	58423817
chr5	6467261	6467477
chr5	6491701	6491922
chr5	81602167	81602339
chr5	87436536	87437029
chr5	90576111	90576768
chr5	92246951	92247440
chr5	92930449	92930653
chr5	92932884	92933089
chr5	92938189	92938622
chr5	95046186	95046394
chr5	95047461	95047640
chr6	10307729	10308129
chr6	10310140	10310452
chr6	10384774	10384954
chr6	106299196	106299387
chr6	108169465	108169805
chr6	10837865	10838100
chr6	108454958	108455464
chr6	1105170	1105609
chr6	112306306	112306912
chr6	112308496	112308861
chr6	118241114	118241375
chr6	121808725	121808903
chr6	121809201	121809424
chr6	125425489	125425671
chr6	125684965	125685161
chr6	12657242	12657630
chr6	128602177	128602401
chr6	138427155	138427698
chr6	139804110	139804626
chr6	1409978	1410209
chr6	1410380	1410583
chr6	14211290	14211801
chr6	14211860	14212321
chr6	144279753	144280575
chr6	144284485	144284670
chr6	144286037	144286209
chr6	144294095	144294826
chr6	144978768	144979322
chr6	144982540	144982815
chr6	154831681	154832031
chr6	154863742	154864444
chr6	157695688	157696225
chr6	160553447	160553818
chr6	161864794	161865206
chr6	166074224	166074434
chr6	166077044	166077216
chr6	168609482	168609903
chr6	19312034	19313209
chr6	24910048	24910220
chr6	24911301	24911538
chr6	26322806	26323187
chr6	27447336	27447634
chr6	27598999	27599371
chr6	27638241	27638520
chr6	27640698	27640925
chr6	30181838	30182016
chr6	34111731	34112046
chr6	34113252	34113949
chr6	34117528	34118005
chr6	34119071	34119531
chr6	34122660	34123044
chr6	35115853	35116403
chr6	35206504	35206912
chr6	37503107	37503711
chr6	37732121	37732523
chr6	41336623	41337031
chr6	41340743	41340923
chr6	41342011	41342226
chr6	41395097	41395836
chr6	41396964	41397143
chr6	41456241	41456712
chr6	4169152	4169445
chr6	50811580	50811843
chr6	53412643	53412942
chr6	56407445	56407884
chr6	5850940	5851923
chr6	6651553	6652001
chr6	7673406	7673597
chr6	8180472	8180904
chr6	90211012	90211340
chr6	99293669	99294001
chr7	102234457	102234666
chr7	102920216	102920559
chr7	105649911	105650372
chr7	107575513	107575685
chr7	108096743	108097209
chr7	117293321	117293969
chr7	12755301	12755866
chr7	127775719	127776297
chr7	128000731	128001015
chr7	128898434	128898947
chr7	137028440	137028705
chr7	145812685	145813238
chr7	147302399	147302602
chr7	147304154	147304919
chr7	147717685	147718280
chr7	149194780	149195040
chr7	149487187	149487431
chr7	149973275	149973614
chr7	151326289	151326491
chr7	151329291	151329757
chr7	155261078	155261332
chr7	155326449	155326766
chr7	157387901	157388486
chr7	157481465	157481637
chr7	157481744	157481960
chr7	157484731	157485079
chr7	157486338	157486682
chr7	157530560	157530751
chr7	157809315	157810142
chr7	1704286	1704581
chr7	1709686	1709891
chr7	21069526	21070445
chr7	2354070	2354242
chr7	24796599	24796899
chr7	25772378	25772920
chr7	26904267	26904787
chr7	28893878	28894072
chr7	31807512	31808128
chr7	32981350	32981665
chr7	372581	373077
chr7	38672013	38672250
chr7	42726170	42726595
chr7	4347383	4347844
chr7	4745950	4746172
chr7	4746699	4747229
chr7	4747543	4748141
chr7	47519955	47520300
chr7	47520428	47521026
chr7	47620050	47620264
chr7	47621749	47622267
chr7	4784238	4784541
chr7	4784592	4785092
chr7	5446914	5447638
chr7	55322518	55322843
chr7	55323292	55323541
chr7	65878290	65878690
chr7	65878806	65879007
chr7	77054973	77055374
chr7	80548156	80548695
chr7	90799132	90799324
chr7	92669732	92670073
chr7	92673313	92673896
chr7	948335	948864
chr8	10282689	10282943
chr8	10421184	10421757
chr8	109095778	109096450
chr8	11325071	11325274
chr8	122177503	122178056
chr8	124287061	124287233
chr8	124287379	124287705
chr8	125437516	125437844
chr8	125440276	125440506
chr8	125732405	125733099
chr8	125740499	125740907
chr8	127522519	127522939
chr8	12834092	12834845
chr8	140854583	140854793
chr8	144483513	144483741
chr8	145911123	145911548
chr8	19711925	19712211
chr8	20168481	20168888
chr8	20210561	20211419
chr8	20898606	20898796
chr8	20899834	20900182
chr8	21641844	21642089
chr8	21644439	21644627
chr8	22773435	22774159
chr8	23331851	23332162
chr8	25902803	25903096
chr8	25904007	25904227
chr8	2960120	2960662
chr8	36939573	36939878
chr8	38329824	38330241
chr8	38331783	38332290
chr8	38424609	38424997
chr8	49701262	49701812
chr8	49704932	49705244
chr8	53884327	53884813
chr8	543098	543310
chr8	61821304	61821769
chr8	61822624	61823069
chr8	61823665	61823886
chr8	61990295	61990469
chr8	61990576	61990761
chr8	62051583	62051932
chr8	62052032	62052315
chr8	70439533	70439716
chr8	70473598	70474191
chr8	7379111	7379326
chr8	77712800	77713468
chr8	80803013	80803287
chr8	81805779	81806215
chr8	82024335	82024772
chr8	98944693	98945099
chr9	107625529	107625920
chr9	107688753	107689157
chr9	110400270	110400634
chr9	113798727	113799071
chr9	119039031	119039205
chr9	119041362	119042020
chr9	119093686	119093858
chr9	119099453	119099708
chr9	120176396	120176639
chr9	120176804	120177003
chr9	120177514	120177754
chr9	124308270	124308639
chr9	125112859	125113207
chr9	127260697	127261196
chr9	128170362	128170554
chr9	128651833	128652258
chr9	129261694	129261923
chr9	129438787	129439525
chr9	129452709	129453123
chr9	129467633	129467919
chr9	132199672	132199854
chr9	132312633	132312812
chr9	132354248	132354532
chr9	13514218	13514473
chr9	135878935	135879452
chr9	16040244	16040789
chr9	34585680	34586038
chr9	35945768	35946122
chr9	37027567	37027975
chr9	37035263	37035465
chr9	37037875	37038048
chr9	38227027	38227512
chr9	38381048	38381573
chr9	38424429	38424628
chr9	41081703	41082312
chr9	41433460	41433864
chr9	41609240	41609497
chr9	41750293	41750530
chr9	4297315	4297618
chr9	4297795	4298157
chr9	43457006	43457254
chr9	67042084	67042395
chr9	72287944	72288145
chr9	73028623	73028795
chr9	73028916	73029170
chr9	74371665	74372289
chr9	74372916	74373706
chr9	89215170	89215353
chr9	899353	899733
chr9	91793543	91793957
chr9	91795061	91795788
chr9	94647287	94647812
chr9	94648846	94649523
chr9	94683609	94683811
chr9	94712365	94712723
chr9	97767328	97767662
chr9	98850104	98850306
chrX	104824404	104824830
chrX	106694447	106694724
chrX	108716043	108716615
chrX	109821770	109821942
chrX	116461084	116461916
chrX	119443378	119443684
chrX	123363137	123363568
chrX	123364417	123365725
chrX	123366432	123366914
chrX	129091253	129091540
chrX	129116141	129116537
chrX	131623789	131624082
chrX	13182737	13183153
chrX	131828470	131828874
chrX	131874330	131874536
chrX	131874796	131875020
chrX	131877047	131877650
chrX	131883017	131883263
chrX	136506719	136507109
chrX	136514299	136514647
chrX	136514824	136514997
chrX	138286874	138287121
chrX	152742563	152742960
chrX	152875355	152875669
chrX	25033729	25034238
chrX	25034744	25034922
chrX	3063877	3064153
chrX	39589751	39590310
chrX	39869445	39869811
chrX	40158543	40158767
chrX	68249778	68250182
chrX	68442175	68442367
chrX	68442537	68442912
chrX	68483863	68484465
chrX	68505979	68506191
chrX	68525534	68525729
chrX	68525905	68526081
chrX	68527732	68527996
chrX	99650203	99650621

## Sheet: poised_novo_galGal6
chr1	415125	417386
chr1	440163	440466
chr1	440630	440974
chr1	544803	545240
chr1	551470	554303
chr1	554453	555018
chr1	609746	610973
chr1	639762	640494
chr1	644039	644993
chr1	656604	657257
chr1	660099	660695
chr1	663051	663305
chr1	663425	664212
chr1	668665	668875
chr1	672589	674357
chr1	674640	676828
chr1	800362	800719
chr1	837670	839082
chr1	839689	840178
chr1	1020858	1021143
chr1	1024187	1025314
chr1	2928731	2929073
chr1	2929295	2929624
chr1	3024923	3025571
chr1	3719910	3720775
chr1	3906451	3907122
chr1	3907380	3908426
chr1	3908543	3908863
chr1	3910279	3911233
chr1	3913644	3913998
chr1	3914702	3914971
chr1	3915971	3916297
chr1	4312598	4313780
chr1	4649263	4649707
chr1	4656299	4656857
chr1	4856373	4856683
chr1	4861369	4862982
chr1	4980379	4980623
chr1	5020548	5020821
chr1	5031302	5031966
chr1	5074507	5075927
chr1	5184146	5184396
chr1	5186353	5186772
chr1	5198450	5198763
chr1	5480539	5480968
chr1	5732068	5732274
chr1	6271851	6272188
chr1	6273471	6273717
chr1	6274521	6276099
chr1	6276204	6276997
chr1	6277559	6277846
chr1	6278922	6279452
chr1	6425047	6425514
chr1	6514443	6514956
chr1	7168483	7168829
chr1	7440292	7440545
chr1	7441110	7441350
chr1	7442313	7445328
chr1	7446590	7447183
chr1	8225150	8225746
chr1	8534629	8535162
chr1	8538783	8538986
chr1	8745355	8747099
chr1	8748025	8748522
chr1	11445009	11446233
chr1	11573296	11574003
chr1	11574619	11575108
chr1	11575375	11575770
chr1	12288407	12289723
chr1	12290109	12290636
chr1	12291291	12292232
chr1	13219423	13219875
chr1	13445655	13446529
chr1	13790389	13791474
chr1	13849059	13849760
chr1	13850751	13851764
chr1	13976785	13977727
chr1	14321720	14322099
chr1	14324165	14324780
chr1	14658363	14658886
chr1	14662641	14663174
chr1	15086963	15087198
chr1	15918747	15919209
chr1	15919332	15920018
chr1	15920482	15922366
chr1	15967859	15968952
chr1	16016466	16016960
chr1	16017389	16018858
chr1	16019728	16020123
chr1	16020346	16021392
chr1	16024684	16026968
chr1	16027117	16027388
chr1	16153790	16154175
chr1	16154572	16154977
chr1	16155212	16155841
chr1	16158117	16159130
chr1	16519516	16519718
chr1	16520275	16520961
chr1	16665716	16666309
chr1	16666420	16666668
chr1	17971655	17971983
chr1	17976296	17976960
chr1	17977083	17977976
chr1	17979159	17979391
chr1	18240865	18243075
chr1	18273315	18273880
chr1	18735481	18735868
chr1	18747644	18747966
chr1	19729876	19730587
chr1	19996646	19997087
chr1	20030651	20031094
chr1	20172233	20173430
chr1	20182363	20182702
chr1	20183564	20184908
chr1	20185693	20185986
chr1	20621739	20622850
chr1	20918337	20919216
chr1	21856431	21857637
chr1	22195504	22196005
chr1	22199824	22201379
chr1	22201800	22202386
chr1	22785416	22788217
chr1	22963219	22963669
chr1	23092609	23092823
chr1	23284845	23285488
chr1	24222221	24223650
chr1	24694699	24696988
chr1	24699509	24699725
chr1	25192231	25192933
chr1	25508234	25509427
chr1	25525005	25525646
chr1	25526923	25527151
chr1	25708816	25712007
chr1	25712598	25713733
chr1	25844101	25844371
chr1	26047516	26047902
chr1	26173141	26173434
chr1	26476855	26477897
chr1	26478820	26479310
chr1	26479821	26481075
chr1	26612957	26613316
chr1	26616105	26616721
chr1	27043276	27044229
chr1	27081412	27081834
chr1	27082202	27082675
chr1	27083012	27084183
chr1	27836412	27837620
chr1	28288908	28289356
chr1	28342615	28343205
chr1	28438670	28438871
chr1	28547894	28548518
chr1	28550367	28550631
chr1	28552785	28553403
chr1	28879979	28880240
chr1	28881889	28883437
chr1	28886114	28886877
chr1	28985908	28986874
chr1	29327488	29328658
chr1	29329933	29330196
chr1	29801270	29802100
chr1	29802219	29803773
chr1	29803877	29805260
chr1	29820554	29821113
chr1	29893462	29894397
chr1	29929250	29929779
chr1	29930367	29931466
chr1	29932338	29932704
chr1	30789295	30790846
chr1	30792657	30793297
chr1	30793437	30793793
chr1	30795293	30796424
chr1	30848250	30848879
chr1	31751478	31751967
chr1	31790202	31791036
chr1	31897487	31898225
chr1	31899510	31899856
chr1	31900345	31900792
chr1	32102420	32102939
chr1	32511772	32513825
chr1	33966563	33967116
chr1	34270586	34271231
chr1	34282025	34282660
chr1	34286335	34288435
chr1	34361289	34362445
chr1	34389793	34390266
chr1	34390392	34391164
chr1	34391287	34391688
chr1	34392502	34393044
chr1	34393276	34393809
chr1	34458060	34458555
chr1	34640912	34641312
chr1	34642567	34643157
chr1	34645530	34646278
chr1	35078187	35078843
chr1	35814659	35815152
chr1	36415008	36415350
chr1	39601314	39601968
chr1	39602355	39604440
chr1	39642411	39642795
chr1	39976625	39977097
chr1	40099698	40100015
chr1	40103653	40104594
chr1	40494877	40495280
chr1	40496434	40497529
chr1	40498217	40498545
chr1	40498757	40498994
chr1	40501114	40501682
chr1	40504489	40504834
chr1	40849282	40850593
chr1	41358315	41359075
chr1	41359225	41359903
chr1	41797349	41798241
chr1	41882247	41882521
chr1	41955637	41955970
chr1	42364257	42364929
chr1	42589503	42589911
chr1	42591673	42592361
chr1	42736802	42737862
chr1	43201835	43202044
chr1	43202812	43203382
chr1	43204539	43205421
chr1	43208332	43208716
chr1	44073842	44074318
chr1	44185902	44187513
chr1	45036439	45036766
chr1	45080027	45080363
chr1	45160238	45160708
chr1	45160848	45163369
chr1	45165289	45165977
chr1	45432293	45432569
chr1	45432703	45433259
chr1	46774960	46775401
chr1	46776430	46776733
chr1	47353257	47353497
chr1	47526825	47527468
chr1	47633060	47633561
chr1	47635880	47637405
chr1	48338008	48339084
chr1	48654162	48654532
chr1	48656024	48656353
chr1	48705950	48706464
chr1	48759456	48761184
chr1	48761969	48762176
chr1	52230556	52230959
chr1	52505517	52506421
chr1	52880601	52881059
chr1	52964377	52965111
chr1	53663765	53664131
chr1	53664401	53664709
chr1	54346882	54347431
chr1	54379187	54380325
chr1	54479009	54479691
chr1	54560254	54560453
chr1	54563130	54563430
chr1	54563758	54564062
chr1	54564721	54565535
chr1	54620629	54621218
chr1	54855511	54856353
chr1	55044309	55044529
chr1	56078551	56079508
chr1	57074060	57074519
chr1	57370357	57372209
chr1	57383053	57384293
chr1	58280951	58281324
chr1	58292654	58292947
chr1	58297097	58297588
chr1	60326648	60326977
chr1	60327083	60327653
chr1	60646909	60647502
chr1	60875061	60875378
chr1	61033739	61034565
chr1	61063827	61064610
chr1	61574855	61575412
chr1	61576048	61576809
chr1	61693917	61694835
chr1	61750268	61751838
chr1	61752713	61753066
chr1	62245209	62245636
chr1	62246219	62246535
chr1	64166573	64166792
chr1	64380934	64381307
chr1	64381597	64382649
chr1	64384015	64384221
chr1	64384374	64384847
chr1	64549290	64549533
chr1	65377846	65378870
chr1	65584863	65585593
chr1	65823266	65823618
chr1	65934729	65935709
chr1	65992857	65993369
chr1	66024651	66024931
chr1	66407642	66407841
chr1	66782869	66783117
chr1	66838089	66838993
chr1	66935614	66936278
chr1	67010532	67010925
chr1	67012286	67013146
chr1	67014717	67016514
chr1	67094026	67094711
chr1	67098631	67099329
chr1	67245469	67248020
chr1	67249557	67249876
chr1	67258245	67259029
chr1	67632836	67634297
chr1	68777444	68778090
chr1	68797813	68798541
chr1	69006636	69008044
chr1	69008977	69009193
chr1	69808807	69809610
chr1	70155458	70155833
chr1	70354489	70355550
chr1	70661743	70662366
chr1	70725927	70726464
chr1	70921395	70921881
chr1	70922084	70922314
chr1	70939403	70939686
chr1	70939793	70940890
chr1	70942958	70943198
chr1	70943363	70943637
chr1	71094848	71095554
chr1	71099097	71099461
chr1	71100160	71102561
chr1	71105379	71105637
chr1	71215525	71216718
chr1	71616239	71617087
chr1	72163230	72163624
chr1	72166056	72167075
chr1	72596354	72597103
chr1	72824553	72825673
chr1	72853007	72853777
chr1	73670002	73671193
chr1	74096499	74097034
chr1	74131155	74131587
chr1	74434143	74434855
chr1	74458887	74459130
chr1	75254445	75255036
chr1	75344540	75345067
chr1	75346332	75346572
chr1	75346709	75348227
chr1	75351261	75351807
chr1	75533026	75534143
chr1	76204031	76204480
chr1	76363686	76364285
chr1	77256893	77258487
chr1	77325492	77325721
chr1	77332960	77333637
chr1	77417648	77418326
chr1	78180415	78180671
chr1	78181732	78183031
chr1	78183176	78183428
chr1	79509245	79509459
chr1	79940772	79941224
chr1	80492678	80493601
chr1	80495256	80496071
chr1	80998770	80999626
chr1	81000129	81001102
chr1	81293033	81293472
chr1	81497021	81497897
chr1	81657446	81658168
chr1	81658676	81658923
chr1	81664056	81664578
chr1	81664907	81665566
chr1	82053009	82053612
chr1	82407564	82407954
chr1	82411011	82411838
chr1	82438310	82438690
chr1	82700153	82700536
chr1	82700753	82701770
chr1	82794556	82795081
chr1	82894777	82895379
chr1	83110269	83111163
chr1	83173564	83175320
chr1	83179184	83179450
chr1	83670224	83670484
chr1	83758457	83758665
chr1	83760714	83761263
chr1	83761837	83762112
chr1	83835343	83836229
chr1	84421265	84424520
chr1	84463344	84463728
chr1	84497545	84498277
chr1	85282622	85285144
chr1	85506900	85508156
chr1	86784166	86785041
chr1	87338762	87339340
chr1	87341950	87342294
chr1	87343328	87344212
chr1	87346877	87347250
chr1	87347402	87347819
chr1	87574911	87575177
chr1	88284590	88285478
chr1	88286341	88286588
chr1	89292565	89292908
chr1	89438970	89439273
chr1	89579321	89579597
chr1	90441953	90443106
chr1	91000434	91000751
chr1	91263998	91265146
chr1	91293457	91294138
chr1	91298483	91299226
chr1	93030473	93030763
chr1	93509843	93510746
chr1	93511058	93511499
chr1	93736304	93736768
chr1	93737123	93738108
chr1	94188329	94189185
chr1	94338583	94339090
chr1	95103482	95104389
chr1	95104939	95105486
chr1	95106375	95106761
chr1	95122900	95123510
chr1	95269662	95270081
chr1	95270305	95270763
chr1	95271614	95272461
chr1	95272577	95272838
chr1	95275251	95275881
chr1	95575990	95576503
chr1	95775974	95776436
chr1	96048472	96048888
chr1	96390754	96391480
chr1	96567366	96567733
chr1	97029506	97030569
chr1	98227909	98228108
chr1	98467867	98468858
chr1	98470653	98470856
chr1	98611837	98612247
chr1	98613287	98613858
chr1	98615170	98615671
chr1	99274881	99275341
chr1	99353224	99354643
chr1	99501861	99502188
chr1	99831195	99833236
chr1	100644656	100644890
chr1	100669726	100671231
chr1	101037641	101037977
chr1	101169922	101170929
chr1	101502663	101503501
chr1	101611558	101612342
chr1	101858699	101859182
chr1	102059202	102059476
chr1	102059582	102060273
chr1	102060463	102060827
chr1	102190209	102190654
chr1	102190905	102191895
chr1	102925211	102925494
chr1	103086138	103087053
chr1	103402495	103402827
chr1	104304189	104304390
chr1	104304513	104305288
chr1	105977173	105979512
chr1	106137526	106138785
chr1	106200809	106201370
chr1	106212360	106213047
chr1	106440048	106441342
chr1	106543641	106543926
chr1	106549245	106549903
chr1	106550053	106550269
chr1	106558972	106560046
chr1	106632467	106632695
chr1	106634099	106634472
chr1	107366524	107367170
chr1	107407102	107407343
chr1	107408837	107409308
chr1	107442785	107443137
chr1	107444864	107445295
chr1	107800493	107800937
chr1	108068833	108069511
chr1	108071071	108071636
chr1	108121154	108121431
chr1	108123565	108124194
chr1	108440932	108443636
chr1	108487742	108488195
chr1	108489478	108489830
chr1	108490051	108491187
chr1	109255988	109256818
chr1	109368080	109368537
chr1	109369583	109369860
chr1	110029043	110031117
chr1	110124892	110125643
chr1	110125848	110126538
chr1	110127419	110127713
chr1	111925023	111925902
chr1	111929115	111929531
chr1	111931655	111932211
chr1	111944945	111946820
chr1	111947169	111947421
chr1	111948090	111948417
chr1	112143610	112143853
chr1	112144347	112145331
chr1	113648303	113649761
chr1	113651278	113651597
chr1	113652353	113653381
chr1	113655446	113655681
chr1	113700292	113701273
chr1	113716877	113717176
chr1	113717290	113717710
chr1	113717862	113718212
chr1	113719070	113719749
chr1	113719931	113720190
chr1	113720482	113720940
chr1	113722670	113723610
chr1	113723941	113724261
chr1	113731801	113732012
chr1	113733933	113735033
chr1	113736107	113736733
chr1	113840444	113841009
chr1	113845544	113845865
chr1	113846028	113846619
chr1	113846848	113847175
chr1	113847420	113850264
chr1	113850805	113851133
chr1	113858304	113858509
chr1	113858876	113859651
chr1	113860856	113861571
chr1	113865156	113865483
chr1	113867318	113868791
chr1	113869784	113870167
chr1	113880249	113881301
chr1	114058075	114059073
chr1	114668092	114668421
chr1	115398576	115399047
chr1	115399456	115400288
chr1	115401557	115401757
chr1	115413429	115414081
chr1	116272161	116272964
chr1	116273771	116276460
chr1	116717263	116718239
chr1	116719235	116719547
chr1	116760299	116760563
chr1	116761161	116761534
chr1	117135997	117136787
chr1	117354682	117356578
chr1	118049833	118050117
chr1	118439938	118440391
chr1	118821641	118821926
chr1	118823411	118824240
chr1	118892429	118892824
chr1	119238187	119239607
chr1	119246837	119247289
chr1	119253384	119253799
chr1	119279516	119280154
chr1	119281510	119283360
chr1	119284553	119285641
chr1	119285823	119286387
chr1	119286942	119287210
chr1	119379601	119380572
chr1	119611719	119613525
chr1	119613717	119614646
chr1	119615274	119615829
chr1	119626151	119626665
chr1	119649766	119650035
chr1	119650140	119651209
chr1	119821956	119822334
chr1	119903614	119903916
chr1	120005821	120006401
chr1	120006780	120008191
chr1	120074242	120074506
chr1	120998776	120999537
chr1	121064011	121064494
chr1	121066103	121066690
chr1	121259261	121261104
chr1	121956855	121957522
chr1	121978235	121979092
chr1	122284958	122285578
chr1	122397619	122398909
chr1	122399142	122399348
chr1	122468160	122468729
chr1	122469706	122470479
chr1	122472225	122473008
chr1	122608910	122609151
chr1	122609924	122610666
chr1	122612974	122613951
chr1	122614527	122614829
chr1	122615499	122615784
chr1	124084827	124085844
chr1	124523579	124524186
chr1	125335378	125335757
chr1	125569356	125569998
chr1	125570147	125570400
chr1	125570546	125572011
chr1	126796973	126797230
chr1	126798435	126799169
chr1	126799285	126801323
chr1	127341538	127341739
chr1	127931996	127932516
chr1	127935816	127936047
chr1	128085273	128085662
chr1	128151104	128151576
chr1	128394214	128395562
chr1	128446024	128446799
chr1	128674697	128675212
chr1	128677187	128678357
chr1	128782387	128782678
chr1	129075955	129076418
chr1	129385554	129386600
chr1	129802121	129802705
chr1	129804574	129805194
chr1	129935640	129936168
chr1	129938642	129942291
chr1	130651711	130652037
chr1	131076323	131076602
chr1	131083839	131084556
chr1	132430038	132430499
chr1	132571886	132572383
chr1	132684363	132684573
chr1	132919912	132920298
chr1	133485082	133486349
chr1	134005312	134006803
chr1	134064601	134065243
chr1	134283843	134284184
chr1	134382900	134383152
chr1	134383459	134387227
chr1	135383883	135384854
chr1	135386022	135386605
chr1	135501651	135501893
chr1	135502790	135504509
chr1	135520273	135520723
chr1	135520991	135521335
chr1	135522068	135523157
chr1	135527051	135528618
chr1	135692875	135693869
chr1	135695345	135696387
chr1	136145607	136145925
chr1	136218942	136219160
chr1	136220596	136221543
chr1	136225230	136225661
chr1	136673720	136674749
chr1	136674897	136675744
chr1	136676773	136677429
chr1	137312806	137313676
chr1	137316212	137316600
chr1	137693798	137695644
chr1	138225513	138226560
chr1	138227091	138227876
chr1	138267815	138268014
chr1	138361567	138361877
chr1	138363094	138363700
chr1	138789067	138789387
chr1	138790524	138791913
chr1	138792154	138792552
chr1	139248373	139249052
chr1	139338595	139339332
chr1	139466808	139467169
chr1	139468941	139469807
chr1	139470347	139470659
chr1	139471039	139471305
chr1	139798859	139799113
chr1	139801551	139802958
chr1	139803161	139804214
chr1	139951630	139952116
chr1	139952401	139952770
chr1	139953313	139954227
chr1	140430614	140432189
chr1	140432342	140432589
chr1	140655108	140657028
chr1	140796125	140796775
chr1	141097264	141097635
chr1	141098576	141099755
chr1	141141839	141142051
chr1	141164544	141165896
chr1	141166111	141166361
chr1	141166491	141169619
chr1	141170417	141170921
chr1	141226123	141227177
chr1	141258005	141258565
chr1	141259025	141259586
chr1	141273650	141274335
chr1	141276425	141277028
chr1	141313759	141315132
chr1	141520653	141521202
chr1	141714178	141714601
chr1	141748447	141748701
chr1	141751554	141751807
chr1	141908517	141908731
chr1	142110738	142110988
chr1	142264688	142265044
chr1	143330729	143331254
chr1	143357886	143358526
chr1	143599003	143599628
chr1	143601205	143601437
chr1	145412228	145412516
chr1	145412639	145413441
chr1	145420541	145421230
chr1	145423875	145424524
chr1	145429126	145429695
chr1	145432039	145432297
chr1	145432484	145432979
chr1	145433471	145434468
chr1	145435750	145437086
chr1	145606389	145606895
chr1	145620382	145621069
chr1	145744417	145745053
chr1	145745953	145746425
chr1	145749487	145750473
chr1	145751249	145751719
chr1	145761475	145761927
chr1	145801114	145801963
chr1	145830236	145830868
chr1	145831060	145832725
chr1	145833172	145833432
chr1	145834034	145834644
chr1	145846016	145846919
chr1	145856458	145856767
chr1	145858758	145859354
chr1	145869961	145870353
chr1	145965749	145966495
chr1	146889768	146890761
chr1	146999835	147000064
chr1	147002219	147002433
chr1	147007397	147007701
chr1	147066960	147067237
chr1	147069622	147069878
chr1	147719593	147719946
chr1	147721098	147721368
chr1	147721475	147721964
chr1	147777721	147778040
chr1	147781449	147781747
chr1	147824791	147825067
chr1	147852480	147852884
chr1	147853325	147853868
chr1	147854410	147855118
chr1	148968801	148969042
chr1	149100017	149100469
chr1	149101183	149102409
chr1	149102624	149103306
chr1	149294049	149295382
chr1	149470761	149472585
chr1	150063949	150064657
chr1	150637891	150638156
chr1	150638268	150638893
chr1	150650251	150650543
chr1	150651476	150651919
chr1	150738242	150740553
chr1	150741184	150741625
chr1	150922451	150923027
chr1	151175409	151176512
chr1	151223137	151223618
chr1	151527125	151527879
chr1	151570757	151571009
chr1	151580799	151581661
chr1	151944106	151945072
chr1	152018338	152019299
chr1	152077842	152078453
chr1	152130973	152131490
chr1	152264503	152265086
chr1	152265567	152266514
chr1	152524038	152524378
chr1	152549211	152549485
chr1	152591080	152591299
chr1	152592936	152593650
chr1	152649261	152650092
chr1	152899214	152899575
chr1	153152735	153153061
chr1	153154480	153155106
chr1	153157648	153158351
chr1	153571803	153573965
chr1	154087207	154088753
chr1	154837427	154838346
chr1	155222963	155223229
chr1	155223597	155224095
chr1	155225279	155225738
chr1	155226420	155226907
chr1	155529548	155529774
chr1	155530018	155530865
chr1	155945637	155946681
chr1	156127994	156130154
chr1	156505069	156506241
chr1	156918862	156920602
chr1	156921619	156921960
chr1	157086086	157086677
chr1	157088116	157088441
chr1	157382850	157383536
chr1	157422274	157422845
chr1	157424095	157426506
chr1	158126391	158126899
chr1	158127419	158127650
chr1	158127808	158128803
chr1	158129249	158129556
chr1	159040537	159040744
chr1	159064784	159065074
chr1	159131031	159131349
chr1	159674999	159675203
chr1	159861710	159862235
chr1	160873941	160874489
chr1	161473396	161475579
chr1	161477902	161478118
chr1	161487180	161488065
chr1	161646173	161646593
chr1	161797693	161798570
chr1	161798696	161798895
chr1	161799830	161800071
chr1	162106637	162106837
chr1	162107819	162108813
chr1	162127036	162127976
chr1	162256680	162256975
chr1	162257144	162258314
chr1	162520881	162521108
chr1	162523731	162524343
chr1	162524560	162525400
chr1	162525735	162526442
chr1	163081893	163083199
chr1	163304293	163304845
chr1	163378790	163379731
chr1	163827544	163828047
chr1	163828201	163828555
chr1	163829989	163830302
chr1	163908948	163910537
chr1	164044934	164045245
chr1	164307486	164307810
chr1	164307989	164308510
chr1	164455887	164456466
chr1	164560370	164560980
chr1	164569983	164571325
chr1	164571453	164572234
chr1	164588682	164589459
chr1	164594301	164594747
chr1	165012754	165013272
chr1	165156306	165156991
chr1	165404076	165404471
chr1	165522484	165523882
chr1	165609420	165609712
chr1	165610298	165611330
chr1	165669084	165669866
chr1	165862630	165863411
chr1	165930585	165932792
chr1	165933415	165934031
chr1	166257129	166258225
chr1	166489970	166490431
chr1	166818273	166818760
chr1	166824953	166825680
chr1	166864972	166865747
chr1	166866644	166867142
chr1	166933204	166934266
chr1	166956564	166957765
chr1	166958758	166959185
chr1	169568931	169569686
chr1	170278118	170278416
chr1	170464090	170465052
chr1	170466635	170466986
chr1	170549091	170551257
chr1	170778901	170779215
chr1	171109674	171110198
chr1	173448067	173448416
chr1	173532012	173532639
chr1	174178152	174178482
chr1	174178935	174180220
chr1	174503010	174503221
chr1	174544280	174544607
chr1	174628505	174628744
chr1	174629033	174629236
chr1	174733870	174734382
chr1	175252987	175253559
chr1	175339301	175340812
chr1	175341746	175342084
chr1	176062794	176064048
chr1	176065977	176066313
chr1	176162980	176163798
chr1	176165422	176165755
chr1	176549431	176549644
chr1	176549789	176550060
chr1	176551146	176552037
chr1	176622079	176623269
chr1	176624007	176624736
chr1	176649427	176650491
chr1	176652466	176653451
chr1	176838780	176838979
chr1	176840599	176842377
chr1	176845204	176845570
chr1	177366042	177366333
chr1	177367251	177367586
chr1	177428878	177429720
chr1	177430304	177431432
chr1	177431687	177432905
chr1	177433099	177433448
chr1	177475791	177476372
chr1	177617796	177618170
chr1	177620340	177620686
chr1	178088231	178089857
chr1	178491904	178493050
chr1	178495333	178496074
chr1	179483761	179484039
chr1	179487219	179487555
chr1	179961545	179962304
chr1	179963248	179964657
chr1	181833699	181834254
chr1	182733796	182734145
chr1	183397439	183398421
chr1	183398560	183398836
chr1	183399582	183400934
chr1	184096162	184097186
chr1	184228826	184229678
chr1	184928270	184929080
chr1	184978759	184980075
chr1	185183597	185183847
chr1	186199982	186200438
chr1	186200563	186201257
chr1	186214148	186214394
chr1	186215373	186216706
chr1	186444548	186445172
chr1	186698017	186698520
chr1	187869191	187870109
chr1	188169389	188169678
chr1	188370257	188371002
chr1	188580316	188581193
chr1	190069898	190071465
chr1	190072236	190072482
chr1	190442897	190444127
chr1	190646640	190646911
chr1	190749701	190750139
chr1	191191358	191191675
chr1	191195421	191195656
chr1	193547735	193549678
chr1	193649943	193650169
chr1	193651355	193652044
chr1	194045833	194046363
chr1	195952854	195953731
chr1	196363353	196363552
chr1	196550024	196551312
chr1	197110446	197111978
chr1	197138388	197138725
chr1	197138890	197139777
chr1	197523617	197524030
chr1	197524542	197525330
chr1	197533061	197533920
chr1	197534481	197535919
chr10	688579	689083
chr10	1605161	1606753
chr10	2202845	2204425
chr10	2322928	2323372
chr10	2323580	2324213
chr10	2483655	2484315
chr10	3164321	3165336
chr10	3203594	3205338
chr10	3212466	3213178
chr10	3213353	3213883
chr10	3217804	3218393
chr10	3218639	3219495
chr10	3222554	3223466
chr10	3224075	3225467
chr10	3225595	3225857
chr10	3227733	3229328
chr10	3233390	3233856
chr10	3249810	3250376
chr10	3253185	3253501
chr10	3256611	3257438
chr10	3257620	3257903
chr10	3259176	3259553
chr10	3260694	3261091
chr10	3266825	3268108
chr10	3268447	3268727
chr10	3274552	3274858
chr10	3275086	3275328
chr10	4680506	4681522
chr10	4683388	4683654
chr10	5104794	5106602
chr10	5188548	5188962
chr10	5393158	5393489
chr10	5556591	5557601
chr10	5573909	5574166
chr10	5574690	5574924
chr10	5613052	5613304
chr10	5620237	5620661
chr10	5620845	5621048
chr10	5643103	5643968
chr10	5644507	5645000
chr10	5647700	5648740
chr10	5651876	5652095
chr10	5659784	5660448
chr10	5711698	5712060
chr10	6156764	6157464
chr10	6814998	6815330
chr10	6816592	6817005
chr10	6817607	6817939
chr10	6818255	6818964
chr10	6820316	6820657
chr10	6893303	6894301
chr10	7133956	7134338
chr10	7134879	7135369
chr10	7168780	7169014
chr10	7169175	7169663
chr10	7202733	7203717
chr10	7203886	7204578
chr10	7204859	7205450
chr10	7207183	7207923
chr10	7525259	7526297
chr10	7864472	7865515
chr10	7865905	7866410
chr10	7867177	7867469
chr10	8107129	8109180
chr10	8721129	8721695
chr10	8976470	8976847
chr10	9051240	9052312
chr10	9052626	9053703
chr10	9063304	9064154
chr10	9065721	9066419
chr10	9074884	9075545
chr10	9076520	9077655
chr10	9079657	9079978
chr10	9081117	9081434
chr10	9084586	9085443
chr10	9086655	9086873
chr10	9087470	9088150
chr10	9090357	9091265
chr10	9092882	9093163
chr10	9117355	9118257
chr10	9120773	9121289
chr10	9121622	9122933
chr10	9358673	9359252
chr10	9359357	9359845
chr10	9360064	9360885
chr10	9361077	9363176
chr10	9363319	9363969
chr10	9364198	9365048
chr10	10158303	10158515
chr10	10158854	10160643
chr10	10315451	10315777
chr10	10324660	10325407
chr10	10455894	10456560
chr10	10457339	10457973
chr10	10872351	10872581
chr10	10872770	10873015
chr10	10875118	10876672
chr10	11386587	11386786
chr10	11600073	11600713
chr10	11601264	11602409
chr10	11690522	11692503
chr10	11701603	11701940
chr10	11702093	11703732
chr10	13310768	13311391
chr10	13311867	13312472
chr10	13318652	13320152
chr10	13320411	13321888
chr10	13324157	13324794
chr10	13335520	13335923
chr10	13336230	13337296
chr10	13338339	13340107
chr10	13340244	13340750
chr10	13341156	13341557
chr10	13341774	13344049
chr10	13346196	13347428
chr10	13347921	13348150
chr10	13350197	13350896
chr10	13353096	13353464
chr10	13353655	13354246
chr10	13698280	13698670
chr10	13702167	13702635
chr10	14678394	14678933
chr10	14929700	14930037
chr10	14955075	14955351
chr10	15044732	15046634
chr10	15114261	15115461
chr10	15154975	15155327
chr10	15195798	15196076
chr10	15196542	15197113
chr10	15198968	15199622
chr10	15322460	15323231
chr10	15382707	15383205
chr10	15568909	15569228
chr10	15571758	15572016
chr10	15768582	15768875
chr10	15769661	15770497
chr10	15926911	15927230
chr10	15928284	15929235
chr10	15930581	15930799
chr10	15998489	15998840
chr10	16064935	16065829
chr10	16068227	16068676
chr10	16070618	16071168
chr10	16074848	16075690
chr10	16139368	16140631
chr10	16158390	16158612
chr10	16196530	16197380
chr10	16227203	16227691
chr10	16230022	16230642
chr10	16231608	16231941
chr10	16232254	16232877
chr10	16250829	16251517
chr10	16253483	16253779
chr10	16487763	16488233
chr10	16490470	16491483
chr10	16533148	16533788
chr10	16534390	16535126
chr10	16727658	16728089
chr10	16733813	16734201
chr10	16832632	16833245
chr10	16833519	16833861
chr10	16834006	16835151
chr10	16837131	16837770
chr10	16984624	16985371
chr10	17193928	17194609
chr10	17194721	17195013
chr10	17197282	17198327
chr10	17211347	17213338
chr10	17213874	17214151
chr10	17215582	17215853
chr10	17278226	17279923
chr10	17283506	17284038
chr10	17628870	17629589
chr10	17630373	17630634
chr10	17639229	17640041
chr10	17745650	17745958
chr10	17746582	17746893
chr10	18034512	18035007
chr10	19128710	19129559
chr10	19129825	19130234
chr10	19130824	19131115
chr10	19131224	19132399
chr10	19201203	19201843
chr10	19357342	19357685
chr10	19458720	19459008
chr10	19459382	19459866
chr10	19486268	19486813
chr10	19911710	19912107
chr10	19969875	19971013
chr10	19971241	19971932
chr10	19977372	19978261
chr10	19981042	19981336
chr10	19982432	19982757
chr10	19988818	19989468
chr10	20034883	20035353
chr10	20037085	20038046
chr10	20088311	20088879
chr10	20311380	20311877
chr10	20843842	20844421
chr11	19200	21066
chr11	146189	147130
chr11	1151630	1153177
chr11	1259469	1259713
chr11	2184107	2185014
chr11	2273514	2275097
chr11	2325579	2326499
chr11	2328468	2329565
chr11	2329850	2330528
chr11	2332886	2333490
chr11	3481007	3482646
chr11	3483588	3484289
chr11	3698148	3699236
chr11	3843625	3844239
chr11	3859645	3860516
chr11	4021299	4021857
chr11	4055600	4056427
chr11	4100229	4100642
chr11	4173484	4173796
chr11	4234913	4235780
chr11	4235910	4236130
chr11	4282734	4283013
chr11	4283270	4284557
chr11	4327999	4328555
chr11	4329318	4329598
chr11	4348745	4349119
chr11	4350034	4350698
chr11	4350861	4351515
chr11	4366415	4366831
chr11	4375352	4375689
chr11	4398055	4398446
chr11	4398613	4399118
chr11	4408142	4408341
chr11	4409325	4409722
chr11	4418454	4418872
chr11	4456011	4456867
chr11	4459235	4459756
chr11	4461230	4461562
chr11	4496719	4496929
chr11	4498763	4499005
chr11	4506020	4506551
chr11	4515547	4516065
chr11	4522238	4522692
chr11	4526151	4526755
chr11	4584336	4584726
chr11	5795055	5796272
chr11	5797297	5797720
chr11	5799211	5799721
chr11	5867701	5868279
chr11	5872049	5872426
chr11	5873209	5873927
chr11	5950481	5952890
chr11	6129873	6130383
chr11	6147220	6147624
chr11	6149122	6150471
chr11	6152142	6152364
chr11	6328594	6329618
chr11	6334358	6335967
chr11	6406551	6407107
chr11	6409031	6409335
chr11	6908424	6909086
chr11	7001118	7001709
chr11	7486289	7487460
chr11	7898628	7900121
chr11	8002008	8002698
chr11	8475405	8475921
chr11	8477170	8478847
chr11	8479086	8479379
chr11	8546447	8546753
chr11	8549443	8550310
chr11	8610293	8610746
chr11	8741143	8742232
chr11	8913436	8913942
chr11	8914093	8914494
chr11	8916108	8916466
chr11	8939047	8939398
chr11	8941523	8942192
chr11	9243500	9244286
chr11	9691846	9692093
chr11	9693255	9693848
chr11	9693997	9694711
chr11	9711733	9712281
chr11	9735886	9736582
chr11	9838687	9838996
chr11	10212053	10213141
chr11	10986843	10987754
chr11	11390388	11392113
chr11	11392853	11393071
chr11	11393327	11393825
chr11	11513276	11513675
chr11	11516363	11517387
chr11	12105617	12105844
chr11	12643233	12644051
chr11	12899561	12901425
chr11	13113073	13114023
chr11	13114501	13115424
chr11	13117365	13117564
chr11	13374803	13376031
chr11	13566010	13566990
chr11	13645791	13646682
chr11	13646871	13647470
chr11	14414339	14415263
chr11	14553052	14553783
chr11	15357395	15358723
chr11	15535837	15536394
chr11	16018474	16018848
chr11	16518874	16519190
chr11	16521596	16522525
chr11	16522628	16522961
chr11	16929902	16930317
chr11	16975866	16976836
chr11	17063793	17064339
chr11	17140891	17141129
chr11	17141292	17141811
chr11	17143658	17144113
chr11	17144378	17144772
chr11	17145287	17145579
chr11	17146573	17147216
chr11	17149466	17149865
chr11	17152168	17152528
chr11	17235634	17236128
chr11	17237861	17238307
chr11	17262807	17263016
chr11	17275621	17275889
chr11	17277802	17278064
chr11	17291299	17291753
chr11	17297440	17297965
chr11	17299161	17299496
chr11	17309083	17310103
chr11	17312934	17313510
chr11	17320632	17321039
chr11	17339221	17339880
chr11	17411199	17411424
chr11	17418837	17419489
chr11	17419883	17420110
chr11	17539984	17540519
chr11	17649950	17650319
chr11	17650465	17650726
chr11	17651687	17653322
chr11	17653958	17654427
chr11	17660837	17662002
chr11	17663605	17665035
chr11	17665567	17666202
chr11	17666868	17667199
chr11	17668528	17669568
chr11	17670179	17670801
chr11	17675428	17675919
chr11	17676842	17678085
chr11	17678341	17678743
chr11	17678883	17679371
chr11	17680467	17682263
chr11	17682827	17683157
chr11	17687156	17687421
chr11	17688105	17688532
chr11	17688843	17690682
chr11	17691406	17692356
chr11	17693251	17693835
chr11	17694230	17695107
chr11	17696861	17698629
chr11	17699071	17700080
chr11	17701006	17701693
chr11	17702122	17703481
chr11	17706881	17707170
chr11	17707318	17707668
chr11	17709032	17710186
chr11	17710494	17710693
chr11	17710881	17711307
chr11	17711484	17712700
chr11	17735875	17736074
chr11	17737641	17738125
chr11	17739870	17740331
chr11	17742208	17742466
chr11	17743156	17743824
chr11	17747079	17747353
chr11	17747630	17748407
chr11	17749080	17749357
chr11	18318737	18319128
chr11	18320219	18320624
chr11	18361085	18362017
chr11	18578701	18579489
chr11	18585710	18586229
chr11	18587587	18587976
chr11	18588229	18588583
chr11	18588726	18588965
chr11	18640586	18641640
chr11	18642356	18643588
chr11	18645182	18645669
chr11	18647621	18648182
chr11	18648827	18650083
chr11	18655156	18656540
chr11	18656663	18657146
chr11	18658689	18659098
chr11	18662585	18662872
chr11	18892472	18892853
chr11	18894264	18895067
chr11	19127601	19128495
chr11	19128837	19129444
chr11	19130011	19130726
chr11	19133483	19134492
chr11	19134698	19134931
chr11	19137176	19137407
chr11	19154686	19155127
chr11	19169886	19170443
chr11	19171582	19172811
chr11	19173686	19174199
chr11	19264722	19264957
chr11	19266666	19266969
chr11	19291837	19292258
chr11	19299245	19299501
chr11	19301153	19301437
chr11	19303624	19304503
chr11	19305886	19306115
chr11	19315232	19315459
chr11	19317447	19317914
chr11	19374243	19374781
chr11	19401906	19402481
chr11	19417614	19417918
chr11	19465355	19465914
chr11	19466141	19466835
chr11	19467360	19468375
chr11	19471656	19471860
chr11	19508651	19509969
chr11	19511405	19511830
chr11	19930629	19931107
chr11	20107079	20107363
chr12	1069660	1070610
chr12	1071015	1075082
chr12	1381275	1381979
chr12	1797875	1798306
chr12	1889803	1890384
chr12	1890507	1890866
chr12	1891818	1892158
chr12	1892310	1893213
chr12	1928794	1929110
chr12	1932017	1933200
chr12	1989035	1989297
chr12	2135390	2135780
chr12	2355168	2355547
chr12	2360252	2361346
chr12	2929723	2930235
chr12	2932282	2932723
chr12	2951379	2952290
chr12	3082035	3082415
chr12	3570604	3571252
chr12	4020685	4023262
chr12	4029027	4029481
chr12	4189193	4189451
chr12	4189860	4190788
chr12	4191634	4192027
chr12	4438636	4439452
chr12	4440173	4440714
chr12	4679989	4680377
chr12	5486781	5487450
chr12	5765187	5765646
chr12	5765767	5766108
chr12	5766242	5766506
chr12	6164956	6165230
chr12	6223379	6224208
chr12	6224470	6224762
chr12	6225300	6226368
chr12	6229126	6229385
chr12	6547489	6547839
chr12	6549426	6549874
chr12	6567562	6568656
chr12	6625267	6625636
chr12	6643336	6643949
chr12	6647107	6647889
chr12	6649819	6650545
chr12	6662411	6663185
chr12	6727616	6727977
chr12	6909130	6909654
chr12	6910193	6910496
chr12	8029579	8030116
chr12	8030715	8031263
chr12	8179819	8181491
chr12	8342509	8343153
chr12	8343911	8345025
chr12	8346966	8347673
chr12	9187704	9189159
chr12	9272963	9274287
chr12	9275992	9277095
chr12	9351152	9351718
chr12	9571977	9572964
chr12	9574894	9576059
chr12	9621045	9622128
chr12	9624216	9625010
chr12	9625426	9626616
chr12	9627135	9627417
chr12	9627875	9628300
chr12	9628470	9629330
chr12	9629448	9629907
chr12	9633218	9634432
chr12	9638412	9639960
chr12	9641114	9641459
chr12	9641568	9642566
chr12	9645575	9645899
chr12	9674831	9675232
chr12	9680584	9681505
chr12	10308914	10309857
chr12	10310579	10313571
chr12	10375195	10376734
chr12	11246535	11248065
chr12	11280233	11280715
chr12	12503101	12503305
chr12	12504233	12504466
chr12	12506190	12506842
chr12	12681187	12681455
chr12	13174859	13175206
chr12	13309076	13309471
chr12	13532543	13532788
chr12	13558104	13558337
chr12	13564390	13565329
chr12	13604253	13604485
chr12	13618467	13619150
chr12	13639071	13639299
chr12	13715837	13716132
chr12	13743858	13744724
chr12	13795058	13795421
chr12	14237592	14238675
chr12	14430735	14431280
chr12	14433644	14434006
chr12	14434120	14434560
chr12	14495030	14495244
chr12	14496088	14496963
chr12	14497488	14497896
chr12	14534430	14534808
chr12	14535483	14536450
chr12	14962830	14963769
chr12	14963909	14964395
chr12	14965201	14965740
chr12	14985871	14986136
chr12	15640262	15640710
chr12	15758088	15759082
chr12	15761170	15761703
chr12	15832703	15833362
chr12	16160301	16160631
chr12	16160866	16161186
chr12	16287038	16287429
chr12	16415625	16416073
chr12	16416259	16417229
chr12	16417871	16418246
chr12	16418405	16419032
chr12	16421282	16421829
chr12	16422443	16423291
chr12	16427057	16427442
chr12	16428513	16428955
chr12	16429274	16429683
chr12	16544805	16545275
chr12	16546361	16546651
chr12	16569171	16569590
chr12	16571039	16571355
chr12	16571485	16571727
chr12	16572305	16572680
chr12	16612159	16612669
chr12	16630837	16631464
chr12	16662800	16663701
chr12	16664181	16664723
chr12	16722726	16723868
chr12	16735683	16735972
chr12	16736164	16736837
chr12	16740424	16740645
chr12	16741335	16741626
chr12	16745241	16745508
chr12	16764299	16765292
chr12	16769948	16770274
chr12	16771121	16772128
chr12	16772363	16772567
chr12	16773945	16774531
chr12	16785206	16786500
chr12	16786604	16786813
chr12	16788987	16790061
chr12	16791636	16791915
chr12	16839073	16840221
chr12	16841098	16841506
chr12	16841787	16842757
chr12	16843164	16844137
chr12	16844818	16846234
chr12	16847654	16848393
chr12	16950493	16950758
chr12	16950937	16951963
chr12	16952334	16953136
chr12	17072055	17073542
chr12	17074039	17074247
chr12	17571687	17572153
chr12	17572366	17572569
chr12	17573211	17574227
chr12	17578537	17579423
chr12	17580360	17580781
chr12	18101593	18101795
chr12	18102257	18102477
chr12	18126490	18127493
chr12	18535744	18536400
chr12	18537221	18537445
chr12	18538403	18538890
chr12	18543111	18543398
chr12	18544750	18545576
chr12	18553163	18553817
chr12	18957458	18957678
chr12	18959387	18959636
chr12	19307681	19307944
chr12	19320420	19320730
chr12	19320877	19321279
chr12	19323202	19323401
chr12	19525979	19526206
chr12	19527336	19527841
chr12	19529507	19529706
chr12	19583204	19583822
chr12	19610185	19610592
chr12	19615676	19616030
chr12	19618030	19618437
chr12	19646804	19647009
chr12	19647112	19647511
chr12	19649208	19649908
chr12	19650403	19650668
chr12	19652858	19653329
chr12	19655483	19656702
chr12	19657334	19658095
chr12	19661169	19661410
chr12	19661897	19662603
chr12	19664721	19665459
chr12	19748901	19749133
chr12	19749237	19749650
chr12	19749858	19750144
chr12	20003378	20004553
chr12	20006112	20007551
chr13	1065583	1065951
chr13	1236298	1236924
chr13	1247948	1248210
chr13	1265472	1265779
chr13	1325194	1325726
chr13	1438611	1439940
chr13	1440803	1441417
chr13	1448531	1449420
chr13	1449620	1450034
chr13	1450289	1450964
chr13	1457641	1458190
chr13	1458930	1459181
chr13	1669254	1669643
chr13	1670275	1671902
chr13	1672008	1674285
chr13	1674399	1675749
chr13	1755960	1756756
chr13	1756956	1757314
chr13	1758683	1759670
chr13	1760518	1761445
chr13	1761737	1761976
chr13	1766203	1766919
chr13	1808043	1808284
chr13	1808819	1809467
chr13	1880723	1881323
chr13	1900641	1900892
chr13	2102828	2103456
chr13	2116521	2117840
chr13	2117984	2118269
chr13	2121013	2121243
chr13	2360854	2361352
chr13	2580242	2580505
chr13	2581763	2583060
chr13	2583498	2583774
chr13	2607761	2608637
chr13	2617305	2617936
chr13	2618152	2618423
chr13	2622102	2623518
chr13	2623742	2624129
chr13	2628902	2629197
chr13	2638852	2639300
chr13	2641204	2642291
chr13	2644967	2645440
chr13	2647013	2647446
chr13	2648662	2649597
chr13	2766504	2767003
chr13	2768278	2768479
chr13	2768643	2770437
chr13	2770548	2771732
chr13	2889269	2890092
chr13	2896160	2896858
chr13	2897565	2898046
chr13	2898438	2899008
chr13	2899300	2899795
chr13	2946110	2947274
chr13	2947473	2948550
chr13	3020152	3020512
chr13	3029650	3030764
chr13	3315702	3316125
chr13	3316367	3316628
chr13	3332584	3334506
chr13	3733064	3733300
chr13	3973943	3974345
chr13	3974941	3975262
chr13	3975426	3976131
chr13	3978766	3979031
chr13	3982796	3983529
chr13	4042532	4043287
chr13	4044367	4045188
chr13	4069210	4069447
chr13	4071091	4071332
chr13	4074625	4075494
chr13	4131918	4132416
chr13	4137472	4137682
chr13	4463238	4463712
chr13	4464099	4464352
chr13	4497028	4498609
chr13	4681219	4681443
chr13	4683370	4684263
chr13	4686601	4687047
chr13	4843170	4844473
chr13	5143083	5144105
chr13	5271942	5272223
chr13	5272379	5273879
chr13	5274113	5274923
chr13	5355275	5355474
chr13	5355949	5356783
chr13	5403887	5404767
chr13	5414757	5415426
chr13	5415803	5416284
chr13	5416542	5418364
chr13	5686788	5689602
chr13	5689754	5690007
chr13	5690799	5691073
chr13	5926427	5928355
chr13	6062011	6062706
chr13	6308989	6310264
chr13	6512273	6512971
chr13	6772962	6773737
chr13	6949437	6950306
chr13	8927693	8928694
chr13	9067837	9068102
[truncated: 5,655 more rows]

[truncated: 9 more sheets: poiAct_novo_galGal6, poised_novo_danRer10, poiAct_novo_danRer10, E14_H3K27me3_loops_PE-to-TSS, E14_H3K27me3_loops_PE-to-distalTSS, E14_H3K27me3_loops_PE-to-bivalentTSS, E14_H3K27me3_loops_PE-to-distalBivalentTSS, E14_H3K27me3_loops_PcG-to-PcG, Bivalent promoters]
